# Supplementary material for: Metagenomic next-generation sequencing of bronchoalveolar lavage fluid assists in the diagnosis of pathogens associated with lower respiratory tract infections in children
Source: Front Cell Infect Microbiol. 2023 Sep 26;13:1220943. doi: 10.3389/fcimb.2023.1220943 (PMC10562542; doi:10.3389/fcimb.2023.1220943)
Supplement: Supplementary Table 1 — Clinical information for 211 children with LRTI. [file Table_1.xlsx]

## Sheet: Non-immunocompromised
Patient No.	Admission number	Gender (1 male, 2 female)	Age
1	681062	1	6 months
2	681370	1	8
3	681414	1	10
4	668595	1	4
6	648993	2	12
7	682136	2	8
9	309234	2	14
12	392658	1	6
13	671265	2	1
15	684154	2	3
17	684190	1	2
18	586253	1	10
19	684728	2	10
20	684832	2	5
21	685016	2	13
22	685909	2	13
23	386495	2	15
24	558132	2	12
26	687475	2	11
29	686250	1	6 months
31	687896	2	7
32	688886	2	3
33	689049	1	7 months
34	689315	2	7
35	689443	2	4
37	374177	1	12
39	336171	2	12
40	642010	2	5
41	690131	1	13
42	690210	1	2 months
43	690219	1	2
44	690171	1	5
45	619838	2	3
46	690644	1	13
47	691082	2	7
49	612707	1	3
50	691308	1	9 months
51	691294	1	2
52	599602	1	12
53	690842	1	2
54	692663	1	8 months
55	666038	1	8
56	692255	1	13
57	303618	1	12
58	693223	1	8
60	693619	2	11 months
61	695065	2	1
62	694832	2	2
63	694914	1	5
64	694558	1	11 months
65	636415	1	2
66	695133	2	3
67	694888	2	3
68	695787	2	3
69	695613	2	6
70	695837	1	1
71	635404	2	4
72	695823	1	3 months
73	696248	2	4 months
74	696232	1	4 months
75	616496	1	2
76	696498	1	10 months
77	696696	1	2 months
78	696626	1	9
79	696847	1	3
80	696935	1	6 months
81	696667	1	1
82	646791	2	3
83	647242	2	4 months
84	645311	1	6
85	626167	1	1
86	647320	1	2
88	649542	2	9
89	649654	1	6
91	650276	2	11 months
92	650354	1	1
93	650446	2	8
94	651513	2	2 months
96	651939	1	8
97	648304	1	7 months
98	652603	1	9 months
99	652731	1	2
101	651706	2	8
102	651518	1	3
103	653134	1	4
105	653511	2	3
107	650330	1	4
109	654170	1	10
110	655570	2	1
111	655107	1	11 months
112	655576	1	11 months
113	647708	1	1
114	655678	1	10
115	632820	2	12
117	656320	2	6
118	656698	2	9 months
120	657459	1	13
121	657287	2	4
122	657230	1	10
123	657887	2	7
124	658008	1	1
125	658186	2	13
126	657905	1	3 months
127	657962	2	2
128	659272	1	1
129	659197	1	1
130	658924	2	4
132	660268	2	6 months
133	652503	1	2
134	366256	1	8
135	653280	2	10 months
137	661366	2	5
138	662446	1	8 months
139	662674	2	1
140	663833	2	3
141	664011	1	13
142	664578	1	2
143	660178	1	6 months
146	596153	1	2
147	664989	2	2 months
150	665358	1	3 months
151	666018	1	4
152	666114	2	3
153	665974	2	13
155	666584	1	12
156	666983	1	9 months
159	665214	2	3
160	596364	1	8
161	611752	1	2
162	667292	1	1
163	669002	1	4
164	662077	2	3
165	669662	2	1
166	669488	1	3
167	669958	2	3
168	670208	1	7
169	670713	1	1
170	667160	1	4 months
171	671185	1	7 months
172	671803	1	6 months
173	578381	1	13
174	569908	1	3
175	671924	1	4
176	637469	1	9
178	645625	1	2
180	672171	1	1
181	672176	2	5 months
182	672834	1	2
183	673541	2	13
184	674189	1	12
185	644894	1	3
186	583466	2	3
187	672474	1	1
188	675271	1	14
189	676293	2	12
190	676777	1	2
191	676919	1	6 months
194	677388	1	7
195	677002	1	7
197	678472	2	10
198	678822	1	2
199	678997	1	12
202	555079	2	9
203	679596	2	3
204	624526	1	6
205	578492	1	4
206	679970	2	2
207	679849	2	2
208	680009	1	1
209	680211	2	2
210	680629	2	5
211	680746	2	13

## Sheet: Immunocompromised
Patient No.	Admission number	Gender (1 male, 2 female)	Age	The type of disease
5	681741	2	4	Hematological malignancy
8	682992	2	1	Hematological malignancy
10	683342	2	11	Autoimmune deficiency
11	683516	2	7	Hematological malignancy
14	683786	1	6	Hematological malignancy
16	684096	1	4 months	After invasive surgery
25	615579	2	15	Hematological malignancy
27	685483	2	2	Autoimmune deficiency
28	768851	2	8	After invasive surgery
30	688501	1	2	Hematological malignancy
36	689145	2	9	Thalassemia
38	651159	1	7	Thalassemia
48	599605	1	4	Multiple organ dysfunction syndrome, interstitial lung disease
59	693917	1	1	Aplastic anemia
87	648985	2	6	Hematological malignancy
90	650172	1	3 months	Autoimmune deficiency
95	651202	1	8	Aplastic anemia
104	653085	1	12	Hematological malignancy
106	570347	2	6	Thalassemia
108	654134	2	8	Hematological malignancy
116	656173	2	9	Hematological malignancy
119	657135	2	10	Hematological malignancy
131	659473	1	1	Solid malignancy
136	661119	1	7	Autoimmune deficiency
100	359452	1	7	Autoimmune deficiency
144	664524	1	5	Kidney disease
145	664786	2	13	Hematological malignancy
148	664665	2	8	Hematological malignancy
149	666049	2	9	Hematological malignancy
154	666553	1	2	Hematological malignancy
157	667203	2	5	Solid malignancy
158	667411	1	12	Kidney disease
177	647671	1	7	Hematological malignancy
179	672185	1	5	Hematological malignancy
192	677427	2	2	Hematological malignancy
193	628713	1	12	Hematological malignancy
196	661051	2	2	Autoimmune deficiency
200	679495	2	1	Solid malignancy
201	645180	1	1	Congenital neutrophil deficiency
