# Supplementary material for: Metagenomic next-generation sequencing of bronchoalveolar lavage fluid assists in the diagnosis of pathogens associated with lower respiratory tract infections in children
Source: Front Cell Infect Microbiol. 2023 Sep 26;13:1220943. doi: 10.3389/fcimb.2023.1220943 (PMC10562542; doi:10.3389/fcimb.2023.1220943)
Supplement: Supplementary Table 2 — The mNGS sequencing data of 229 samples. [file Table_2.xlsx]

## Sheet: Sheet1
Sample No.	Sample Barcode	mNGS Sample Receiving Date	mNGS Result Report Date	Confidence	Pathogen Species	Reads Number	Genomic coverage	Estimated concentration [copies/mL]	Average depth
1	9922692470	2020-07-01	2020-07-03	High	RhV-A	5056	7046 bp / 98.27%	64000	86.2X
					S. pneumoniae	18272	388102 bp / 17.74%	1900	2.1X
				Moderate	Pseudomonas mendocina	311	20602 bp / 0.4%	14	1.0X
2	9922718456	2020-07-06	2020-07-08	High	Talaromyces marneffei	23870	3092147 bp / 10.66%	730	1.2X
3	9922721203	2020-07-06	2020-07-08	High	RhV-A	1809	7019 bp / 97.57%	21000	40.0X
					Staphylococcus aureus	2259	184106 bp / 6.32%	160	1.1X
4	9922746885	2020-07-10	2020-07-12	High	S. pneumoniae	3289	93435 bp / 4.53%	330	1.2X
				Moderate	Staphylococcus lugdunensis	165	16276 bp / 0.6%	13	1.0X
5	9922746935	2020-07-11	2020-07-13	High	S. pneumoniae	1204	44088 bp / 2.08%	1500	1.2X
6	9922760777	2020-07-11	2020-07-13	High	Staphylococcus aureus	1010	60161 bp / 2.1%	670	1.2X
7	9922780382	2020-07-14	2020-07-16	High	HPIV3	39368	15393 bp / 98.54%	210000	336.2X
					Haemophilus influenzae	1070	115154 bp / 6.13%	120	1.1X
				Moderate	Pseudomonas aeruginosa	834	21515 bp / 0.31%	25	1.0X
8	9922830063	2020-07-22	2020-07-24	High	RhV-C	2413	6830 bp / 94.15%	60000	37.8X
					Acinetobacter baumannii	2217	119292 bp / 2.9%	240	1.2X
				Moderate	Rubella virus	11	1333 bp / 13.49%	200	1.1X
9	9922853355	2020-07-24	2020-07-26	High	RhV-B	41	3260 bp / 46.37%	490	1.8X
					Haemophilus influenzae	590750	1642767 bp / 89.18%	67000	38.1X
10	9922868485	2020-07-28	2020-07-30	High	S. pneumoniae	3862	327856 bp / 14.99%	1500	1.2X
11	9922870413	2020-07-28	2020-07-30	/	Negative	/	/	/	/
12	9922881592	2020-07-28	2020-07-30	High	S. pneumoniae	217099	1759054 bp / 80.4%	37000	12.0X
13	9922894204	2020-07-31	2020-08-02	High	Pseudomonas aeruginosa	199361	3260702 bp / 51.41%	20000	2.8X
					Staphylococcus aureus	3570	128233 bp / 4.49%	780	1.3X
14	9922890538	2020-07-31	2020-08-04	High	Neisseria mucosa	1998	187155 bp / 8.52%	310	1.5X
15	9922915070	2020-08-04	2020-08-06	High	CMV	62	6517 bp / 2.74%	34	1.1X
					Enterobacter kobe	2817	325746 bp / 6.53%	190	1.2X
				Moderate	Acinetobacter junii	273	25235 bp / 0.72%	26	1.1X
					Haemophilus parainfluenzae	146	10291 bp / 0.48%	22	1.1X
16	9922915263	2020-08-04	2020-08-06	High	Candida albicans	248	30718 bp / 0.11%	3	1.1X
				Moderate	Staphylococcus haemolyticus	66	8125 bp / 0.31%	8.8	1.0X
17	9922915985	2020-08-05	2020-08-07	High	S. pneumoniae	15515	368877 bp / 16.86%	4700	2.4X
18	9922943204	2020-08-08	2020-08-10	High	RhV-A	112	5825 bp / 80.65%	2500	3.0X
					Enterovirus type B	98	3807 bp / 54.63%	2300	3.5X
					S. pneumoniae	1681	133327 bp / 6.09%	320	1.4X
					Staphylococcus aureus	540	52210 bp / 1.79%	76	1.4X
				Moderate	Cladosporium sphaerospermum	104	10241 bp / 0.04%	1.6	1.1X
					Aureobasidium pullulans	89	11922 bp / 0.04%	1.3	1.2X
19	9922966038	2020-08-11	2020-08-13	High	Staphylococcus aureus	131734	2500664 bp / 85.6%	41000	4.9X
					Pseudomonas aeruginosa	13356	670289 bp / 10.29%	1900	1.2X
				Moderate	RhV-A	10	1194 bp / 16.65%	510	1.0X
20	9922978625	2020-08-13	2020-08-15	High	RhV-B	2072	7151 bp / 98.24%	32000	42.6X
21	9922988047	2020-08-15	2020-08-17	High	Pseudomonas aeruginosa	117494	3256661 bp / 50.35%	8600	2.0X
22	9923044896	2020-08-21	2020-08-23	High	RhV-C	87	5446 bp / 76.26%	1600	2.0X
				Moderate	S. pneumoniae	449	15263 bp / 0.7%	66	1.1X
23	9923052015	2020-08-22	2020-08-24	High	Pseudomonas aeruginosa	302905	5183999 bp / 82.0%	62000	4.2X
24	9923067148	2020-08-25	2020-08-27	High	Staphylococcus aureus	1727	37055 bp / 1.33%	420	1.1X
					Chlamydia pneumoniae	92	12571 bp / 1.01%	52	1.0X
25	9923085302	2020-08-28	2020-08-30	/	Negative	/	/	/	/
26	9923147703	2020-09-05	2020-09-07	High	RhV-A	89225	4840 bp / 74.98%	2100000	1545.5X
					Corynebacterium Kroppenstedtii	2453	166018 bp / 6.79%	380	1.6X
					Staphylococcus epidermidis	2199	172122 bp / 6.82%	330	1.3X
27	9923145815	2020-09-05	2020-09-07	High	Staphylococcus aureus	6524	472370 bp / 17.13%	970	1.7X
28	9923187477	2020-09-11	2020-09-13	High	RhV-B	313	6965 bp / 96.02%	17000	6.0X
				Moderate	CMV	15	1597 bp / 0.67%	24	1.2X
29	9923213228	2020-11-17	2020-11-19	High	Pseudomonas aeruginosa	11010	1041736 bp / 16.01%	350	1.2X
30	9923215039	2020-09-16	2020-09-19	High	EBV	121	12812 bp / 7.38%	270	1.1X
				Moderate	CMV	11	1413 bp / 0.59%	18	1.0X
31	9923234259	2020-09-18	2020-09-20	High	Moraxella catarrhalis	402	43633 bp / 2.34%	82	1.2X
				Moderate	Staphylococcus cohnii	143	12105 bp / 0.45%	20	1.2X
32	9923243171	2020-09-19	2020-09-21	High	RhV-C	25	2284 bp / 31.98%	980	1.8X
					S. pneumoniae	13922	995089 bp / 46.89%	4600	1.8X
					Candida albicans	627	82800 bp / 0.57%	30	1.1X
33	9923260345	2020-09-22	2020-09-24	High	RSV	1096	14616 bp / 94.77%	5900	7.3X
				Moderate	Haemophilus influenzae	112	11346 bp / 0.58%	12	1.0X
34	9923278714	2020-09-25	2020-09-27	High	Tropheryma whipplei	73855	876746 bp / 94.69%	32000	11.1X
					S. pneumoniae	45645	1428401 bp / 65.25%	8300	3.1X
					Staphylococcus aureus	3631	206424 bp / 7.18%	500	1.1X
35	9923290260	2020-09-25	2020-09-27	High	RhV-B	280	6707 bp / 96.2%	6200	5.6X
36	9923270269	2020-09-29	2020-10-01	High	HPgV-C	202	2718 bp / 29.41%	4000	3.3X
					CMV	25	1508 bp / 0.63%	19	1.5X
37	9923318718	2020-09-29	2020-10-01	High	Corynebacterium accolens	27198	1176576 bp / 48.28%	2300	3.1X
					Tropheryma whipplei	3874	271916 bp / 29.32%	870	1.9X
					Haemophilus influenzae	7211	406238 bp / 22.41%	830	1.7X
					Dolosigranulum pigrum	386	30424 bp / 1.46%	39	1.4X
					Staphylococcus epidermidis	337	26479 bp / 1.07%	28	1.4X
				Moderate	Human coronavirus NL63	13	1189 bp / 4.26%	39	1.6X
38	9923318586	2020-09-29	2020-10-01	High	Human coronavirus NL63	34	2947 bp / 10.6%	100	1.8X
				Moderate	Pseudomonas aeruginosa	405	30248 bp / 0.45%	13	1.3X
39	9923328286	2020-09-30	2020-10-02	High	RhV-C	298	6731 bp / 94.26%	6300	6.1X
40	9923347856	2020-10-10	2020-10-12	Moderate	RhV-C	17	2021 bp / 28.24%	450	1.1X
					Tropheryma whipplei	64	7677 bp / 0.83%	32	1.2X
41	9923354156	2020-10-10	2020-10-12	/	Negative	/	/	/	/
42	9923355374	2020-10-10	2020-10-12	High	CMV	239	22516 bp / 9.47%	84	1.2X
					Staphylococcus aureus	638	76387 bp / 2.71%	47	1.2X
					Chlamydia trachomatis	309	39223 bp / 3.73%	61	1.1X
					Gardnerella vaginalis	181	15677 bp / 1.03%	25	1.1X
					Pneumocystis jirovecii	194	25994 bp / 0.31%	4.8	1.1X
43	9923349685	2020-10-10	2020-10-12	High	Betacoronavirus_1	96	9015 bp / 28.98%	380	1.4X
44	9923381415	2020-10-13	2020-10-15	/	Negative	/	/	/	/
45	9923381969	2020-10-13	2020-10-15	High	Staphylococcus aureus	51977	2059011 bp / 71.06%	3700	2.9X
					Enterobacter sakazakii	74372	2308600 bp / 51.09%	3400	3.0X
					Enterobacter cloacae	207292	3882810 bp / 83.02%	9200	5.7X
46	9923387704	2020-10-14	2020-10-16	High	RhV-C	72	2031 bp / 89.91%	2700	4.0X
					Pseudomonas aeruginosa	2726	279714 bp / 4.34%	88	1.1X
					Candida albicans	828	92104 bp / 0.64%	12	1.1X
47	9923405940	2020-10-15	2020-10-17	High	EBV	359	37338 bp / 21.77%	760	1.3X
					Moraxella catarrhalis	715	80805 bp / 4.14%	330	1.1X
48	9923405946	2020-10-15	2020-10-17	High	HPIV1	16085	15309 bp / 98.38%	110000	159.5X
					RSV	31	1448 bp / 9.36%	210	1.5X
49	9923412154	2020-10-16	2020-10-18	/	Negative	/	/	/	/
50	9923436472	2020-10-20	2020-10-22	High	EBV	9837	150936 bp / 86.84%	6300	9.4X
					RhV-A	1197	6950 bp / 96.73%	19000	24.2X
					Moraxella catarrhalis	865399	1806235 bp / 92.74%	120000	64.9X
				Moderate	RSV	16	1073 bp / 6.94%	120	1.6X
					Morganella morganii	314	31183 bp / 0.82%	23	1.1X
					Klebsiella aerogenes	214	15730 bp / 0.29%	11	1.1X
					Candida albicans	110	14420 bp / 0.1%	2.1	1.1X
					Pneumocystis jirovecii	86	10640 bp / 0.13%	2.9	1.1X
51	9923490213	2020-10-27	2020-10-29	High	HPIV3	36688	15423 bp / 98.8%	320000	1.4X
					Staphylococcus caprae	916	89535 bp / 3.33%	120	1.4X
					Staphylococcus warneri	727	70063 bp / 2.74%	98	1.4X
52	9923481760	2020-10-27	2020-10-29	Moderate	Moraxella catarrhalis	129	13960 bp / 0.76%	43	1.2X
53	9923481677	2020-10-27	2020-10-29	High	RSV	41379	14955 bp / 98.8%	420000	284.8X
54	9923545198	2020-10-31	2020-11-02	High	HPIV3	487	14124 bp / 90.52%	11000	4.9X
55	9923538964	2020-10-31	2020-11-03	High	Human parechovirus type 1	141	3484 bp / 49.06%	3500	3.6X
					CMV	64	6145 bp / 2.58%	48	1.2X
					Haemophilus influenzae	369823	1649771 bp / 87.26%	87000	24.9X
				Moderate	HPIV3	19	1540 bp / 9.92%	220	1.7X
					Staphylococcus hominis	178	4752 bp / 0.21%	36	1.3X
56	9923529843	2020-10-31	2020-11-02	High	Staphylococcus epidermidis	1004	117401 bp / 4.52%	170	1.1X
				Moderate	Haemophilus influenzae	54	4803 bp / 0.24%	12	1.0X
57	9923559512	2020-11-04	2020-11-06	Moderate	Gardnerella vaginalis	35	3760 bp / 0.22%	4.4	1.1X
58	9923574417	2020-11-06	2020-11-09	/	Negative	/	/	/	/
59	9923621473	2020-11-12	2020-11-14	High	S. pneumoniae	23469	1022451 bp / 45.64%	2200	2.4X
					Haemophilus influenzae	423	24592 bp / 1.28%	46	1.2X
60	9923617533	2020-11-12	2020-11-14	/	Negative	/	/	/	/
61	9923649528	2020-11-17	2020-11-19	High	Human coronavirus NL63	253	18697 bp / 67.02%	760	1.9X
					Serratia marcescens	6432	692012 bp / 13.53%	260	1.3X
					Pseudomonas aeruginosa	1460	159102 bp / 2.45%	47	1.2X
					Achromobacter xylosoxidans	1662	181613 bp / 2.67%	51	1.2X
				Moderate	Klebsiella pneumoniae	249	12351 bp / 0.22%	9.4	1.1X
62	9923696253	2020-11-23	2020-11-29	High	S. pneumoniae	2603197	1961747 bp / 95.71%	310000	160.2X
					Haemophilus influenzae	749	34297 bp / 1.85%	98	1.3X
63	9923695527	2020-11-23	2020-11-26	High	S. pneumoniae	3243	331661 bp / 16.37%	670	1.3X
64	9923701193	2020-11-23	2020-11-26	Moderate	Aspergillus fumigatus	85	10308 bp / 0.04%	1.2	1.1X
65	9923695416	2020-11-23	2020-11-26	High	Staphylococcus epidermidis	454	33891 bp / 1.3%	84	1.2X
				Moderate	Escherichia coli	613	32090 bp / 0.6%	55	1.1X
66	9923704891	2020-11-25	2020-11-27	High	HPIV3	147	10167 bp / 65.09%	1300	2.0X
					Staphylococcus aureus	8331	534154 bp / 18.58%	970	1.3X
					Finegoldia magna	4915	104038 bp / 5.24%	830	1.2X
					Acinetobacter baumannii	1470	77640 bp / 1.91%	120	1.1X
				Moderate	Moraxella catarrhalis	80	8644 bp / 0.44%	14	1.1X
67	9923719076	2020-11-27	2020-11-29	High	Staphylococcus epidermidis	620	57825 bp / 2.26%	62	1.2X
				Moderate	Pseudomonas aeruginosa	234	19400 bp / 0.26%	7.8	1.2X
68	9923719290	2020-11-27	2020-11-29	High	HPIV3	25284	15409 bp / 98.75%	170000	219.7X
69	9923725340	2020-11-28	2020-11-30	High	HPIV3	844	15124 bp / 97.1%	7400	9.0X
					HPIV1	212	12695 bp / 81.58%	1900	2.8X
					S. pneumoniae	25564	1366003 bp / 64.84%	4200	2.6X
					Staphylococcus epidermidis	326	35780 bp / 1.37%	43	1.3X
					Aspergillus fumigatus	47778	5672861 bp / 19.31%	560	1.4X
70	9923741313	2020-12-01	2020-12-03	High	Haemophilus influenzae	446	36927 bp / 1.95%	320	1.1X
				Moderate	HPIV3	18	2082 bp / 13.34%	630	1.2X
71	9923741501	2020-12-02	2020-12-04	High	Staphylococcus epidermidis	2786	231100 bp / 9.67%	240	1.1X
					Corynebacterium propinquum	1450	171656 bp / 6.98%	120	1.1X
72	9923761092	2020-12-03	2020-12-05	High	Bocavirus	42674	5542 bp / 98.74%	630000	396.2X
73	9923767979	2020-12-04	2020-12-06	High	Moraxella nonliquefaciens	5725	510773 bp / 22.4%	5800	1.5X
					S. pneumoniae	2950	253317 bp / 11.57%	3100	1.3X
					Staphylococcus aureus	337	40040 bp / 1.44%	280	1.2X
74	9923769221	2020-12-05	2020-12-07	High	CMV	207	20134 bp / 8.46%	200	1.1X
					Streptococcus pseudopneumoniae	34363	1189645 bp / 54.76%	9200	2.9X
					Corynebacterium propinquum	2621	272949 bp / 11.1%	620	1.2X
					Pneumocystis jirovecii	221	29185 bp / 0.35%	15	1.0X
75	9923784046	2020-12-08	2020-12-10	High	CMV	6973	186427 bp / 78.39%	8800	4.5X
					RhV-A	37	2796 bp / 38.66%	1500	1.7X
					Klebsiella oxytoca	5895	564630 bp / 9.71%	760	1.4X
					Staphylococcus epidermidis	589	33392 bp / 1.28%	170	1.7X
					Enterococcus faecalis	1001	46022 bp / 1.41%	230	1.5X
76	9923784680	2020-12-08	2020-12-10	High	CMV	4787	170662 bp / 71.76%	1700	3.3X
77	9923790752	2020-12-08	2020-12-10	High	Tropheryma whipplei	51549	881104 bp / 95.02%	42000	7.6X
78	9923789520	2020-12-09	2020-12-11	High	Bocavirus	252747	5548 bp / 98.84%	3800000	1364.6X
					RhV-C	2730	6614 bp / 95.17%	33000	53.1X
					Haemophilus influenzae	8904	614208 bp / 32.49%	980	1.7X
					Corynebacterium striatum	3245	325898 bp / 11.52%	240	1.3X
					Moraxella nonliquefaciens	418	45842 bp / 2.01%	38	1.2X
				Moderate	Staphylococcus hominis	87	8632 bp / 0.38%	8	1.2X
					Enterococcus faecalis	113	10725 bp / 0.37%	8.1	1.2X
79	9923798910	2020-12-10	2020-12-12	High	Corynebacterium propinquum	12999	943365 bp / 37.66%	1100	1.8X
					Staphylococcus epidermidis	16376	1200025 bp / 46.42%	1300	1.7X
80	9923806661	2020-12-11	2020-12-13	High	Moraxella lincolnii	264759	2030759 bp / 97.78%	27000	20.9X
81	9923806807	2020-12-11	2020-12-13	High	HPIV1	1952	15194 bp / 97.64%	12000	20.7X
					Moraxella catarrhalis	8247772	1764288 bp / 96.06%	1100000	693.4X
				Moderate	Staphylococcus aureus	714	28116 bp / 0.97%	60	1.1X
82	9923820839	2020-12-12	2020-12-14	Moderate	Human herpesvirus 7	10	1333 bp / 0.86%	5.4	1.1X
83	9923821491	2020-12-12	2020-12-14	High	Bocavirus	458413	5546 bp / 98.81%	13000000	1477.3X
					HPIV3	42	4164 bp / 26.73%	430	1.5X
84	87600000005	2019-05-23	2019-05-25	High	HAdV-B	421898	35242 bp / 98.77%	3600000	2064.1X
					Candida albicans	1600	213083 bp / 0.74%	42	1.2X
					Roseomonas mucosa	295	37181 bp / 0.77%	47	1.1X
				Moderate	MP	34	5030 bp / 0.61%	31	1.2X
					Staphylococcus saprophyticus	68	9143 bp / 0.35%	20	1.1X
85	87600000004	2019-05-23	2019-05-25	High	HAdV-B	94136	35242 bp / 98.77%	450000	434.6X
					CMV	541	55022 bp / 23.09%	390	1.3X
86	87600000010	2019-05-28	2019-05-30	High	HPIV3	620579	15415 bp / 98.79%	3300000	6815.5X
					HAdV-B	7840	35237 bp / 98.76%	18000	38.4X
					MP	6027	338164 bp / 40.9%	1500	2.0X
					Aspergillus fumigatus	424	53251 bp / 0.18%	3	1.1X
87	87600000017	2019-05-29	2019-06-01	High	Escherichia coli	201215	4042639 bp / 83.21%	740000	5.0X
					Shigella flexneri	186683	2710806 bp / 59.27%	730000	3.4X
					Klebsiella pneumoniae	16031	92839 bp / 1.59%	49000	8.0X
88	87600000018	2019-05-30	2019-06-01	High	Corynebacterium propinquum	72604	1662528 bp / 66.77%	9300	6.6X
					Staphylococcus aureus	10836	420353 bp / 14.72%	1200	1.3X
					S. pneumoniae	173850	661908 bp / 30.25%	25000	12.3X
					Sphingomonas paucimobilis	897	129787 bp / 2.96%	65	1.2X
				Moderate	Candida albicans	68	9340 bp / 0.06%	1.5	1.6X
89	87600000023	2019-06-14	2019-06-17	High	EBV	114	15236 bp / 8.77%	460	1.1X
					HSV1	65	8360 bp / 5.47%	300	1.1X
90	87600000024	2019-06-15	2019-06-17	High	HAdV-B	409419	35250 bp / 98.79%	1200000	1988.4X
					Aspergillus flavus	4334	635510 bp / 1.7%	30	2.2X
					MP	620	40309 bp / 4.64%	180	1.6X
					Staphylococcus epidermidis	9427	319856 bp / 12.54%	960	1.2X
91	87600000052	2019-06-19	2019-06-21	High	Mycobacterium fortuitum	63131	3682243 bp / 51.2%	1800	2.3X
				Moderate	HAdV-B	10	1494 bp / 4.19%	23	1.0X
92	87600000056	2019-06-22	2019-06-24	High	CMV	53	6856 bp / 2.87%	33	1.2X
					RSV	45	3410 bp / 22.12%	440	1.3X
					Trichosporon asahii	862424	22220456 bp / 86.73%	13000	4.5X
					Cutaneotrichosporon dermatis	7162	969594 bp / 4.1%	110	1.1X
					Bacillus cereus	4545053	5054067 bp / 84.62%	290000	22.0X
					Bacillus anthracis	108932	735049 bp / 13.42%	7500	1.9X
					S. pneumoniae	14102	92100 bp / 4.21%	2400	1.9X
93	87600000055	2019-06-22	2019-06-24	High	HAdV-B	347641	35249 bp / 98.79%	2700000	1594.7X
					RSV	393	8290 bp / 53.78%	7000	2.0X
					HPIV3	236	13429 bp / 86.06%	4100	2.8X
					S. pneumoniae	18439	286695 bp / 13.89%	6100	4.3X
94	87600000057	2019-06-26	2019-06-28	High	S. pneumoniae	48310	392284 bp / 17.93%	46000	7.6X
					Staphylococcus haemolyticus	4413	593401 bp / 22.88%	3600	1.3X
					Klebsiella pneumoniae	1854	238835 bp / 4.11%	670	1.1X
				Moderate	HAdV-B	20	3283 bp / 9.21%	470	1.0X
95	87600000058	2019-06-26	2019-06-28	High	HAdV-B	413581	35246 bp / 98.78%	3700000	2002.8X
96	87600000066	2019-07-04	2019-07-06	High	Ralstonia mannitolilytica	629132	4374936 bp / 85.19%	69000	21.9X
					Staphylococcus aureus	81484	2398843 bp / 83.6%	16000	4.3X
					Burkholderia multivorans	9979	967896 bp / 13.13%	770	1.2X
					Corynebacterium aurimucosum	3124	364577 bp / 15.28%	740	1.3X
				Moderate	HAdV-B	9	1255 bp / 3.51%	57	1.0X
97	87600000067	2019-07-06	2019-07-09	High	Klebsiella pneumoniae	108326	4032540 bp / 72.85%	460000	2.5X
					Enterobacter cloacae	19622	1502166 bp / 31.19%	95000	1.3X
					Acinetobacter baumannii	941	23761 bp / 0.59%	5500	1.0X
					Staphylococcus haemolyticus	64	11526 bp / 0.44%	580	1.0X
98	87600000070	2019-07-09	2019-07-11	High	MP	100156	811668 bp / 98.18%	32000	19.8X
				Moderate	Tropheryma whipplei	63	7486 bp / 0.8%	17	1.4X
99	87600000081	2019-07-12	2019-07-14	High	CMV	697	60054 bp / 25.25%	570	1.4X
					Candida albicans	21317	2214711 bp / 7.65%	360	1.4X
					Pseudomonas aeruginosa	1160	23034 bp / 0.33%	81	1.1X
100	87600000072	2019-07-13	2019-07-15	High	Influenza A virus	203815	1550 bp / 99.36%	2300000	772.3X
					Staphylococcus aureus	80229	2390657 bp / 82.12%	9700	4.5X
					Klebsiella pneumoniae	11022	1222371 bp / 21.01%	670	1.3X
					S. pneumoniae	15806	255927 bp / 11.7%	2600	4.3X
					Acinetobacter baumannii	1243	44113 bp / 1.1%	110	1.3X
				Moderate	CMV	14	2105 bp / 0.88%	8.3	1.0X
101	87600000101	2019-07-16	2019-07-18	High	Haemophilus influenzae	960	113323 bp / 6.17%	290	1.1X
					Rothia mucilaginosa	195	19685 bp / 0.85%	47	1.1X
102	87600000102	2019-07-16	2019-07-18	High	Klebsiella pneumoniae	29200	2226194 bp / 40.82%	3200	1.5X
					Candida albicans	22380	2373364 bp / 8.2%	460	1.4X
					S. pneumoniae	53029	259750 bp / 12.88%	16000	6.6X
103	87600000083	2019-07-17	2019-07-20	High	Bombyx mori nucleopolyhedrov	20274	125950 bp / 98.07%	32000	25.8X
					HAdV-B	165	17844 bp / 49.96%	920	1.5X
					S. pneumoniae	3887	77783 bp / 3.86%	960	2.0X
104	87600000082	2019-07-17	2019-07-19	High	CMV	254	26914 bp / 11.3%	380	1.3X
					Rubella virus	131	6490 bp / 65.55%	4700	2.9X
					Roseomonas mucosa	1732	220593 bp / 4.59%	320	1.1X
				Moderate	S. pneumoniae	2640	63825 bp / 2.96%	1100	1.3X
105	87600000086	2019-07-20	2019-07-23	High	HAdV-B	409523	35243 bp / 98.77%	940000	1872.4X
					Staphylococcus epidermidis	4606	149243 bp / 5.95%	380	1.1X
					Corynebacterium pseudodiphtheriticum	3768	372144 bp / 16.25%	340	1.4X
					Candida albicans	1252643	13244462 bp / 90.38%	18000	17.1X
					Saccharomyces cerevisiae	12672	633309 bp / 5.18%	210	1.3X
				Moderate	Dolosigranulum pigrum	603	29920 bp / 1.71%	71	2.3X
					MP	86	5103 bp / 0.62%	21	1.1X
106	87600000085	2019-07-20	2019-07-23	High	HAdV-B	96246	35238 bp / 98.76%	1400000	469.4X
					Staphylococcus aureus	6479	589399 bp / 20.87%	3000	1.4X
					Corynebacterium pseudodiphtheriticum	979	111623 bp / 4.88%	560	1.3X
				Moderate	Dolosigranulum pigrum	129	15992 bp / 0.85%	90	1.2X
					Aspergillus sydowii	574	76662 bp / 0.22%	22	1.2X
107	87600000084	2019-07-20	2019-07-23	High	Corynebacterium pseudodiphtheriticum	498	63156 bp / 2.76%	150	1.1X
					MP	420	34308 bp / 4.15%	350	2.1X
					Dolosigranulum pigrum	178	21137 bp / 1.12%	65	1.1X
				Moderate	Moraxella nonliquefaciens	125	16868 bp / 0.73%	38	1.2X
108	87600000075	2019-07-20	2019-07-22	High	CMV	88	10468 bp / 4.38%	250	1.1X
					HPIV3	91	8095 bp / 51.85%	4000	1.5X
					Staphylococcus epidermidis	33786	1703371 bp / 63.52%	22000	2.3X
109	87600000076	2019-07-20	2019-07-22	High	HAdV-B	420086	35245 bp / 98.78%	3100000	1854.2X
					Staphylococcus epidermidis	2424	219464 bp / 8.47%	610	1.1X
110	87600000087	2019-07-25	2019-07-27	/	Negative	/	/	/	/
111	87600000092	2019-07-31	2019-08-02	High	HPIV1	127	9233 bp / 59.33%	680	2.1X
					Acinetobacter baumannii	224217	1267743 bp / 30.77%	11000	3.5X
					S. pneumoniae	800800	810985 bp / 39.29%	80000	14.9X
					Talaromyces marneffei	1398376	25536562 bp / 88.99%	10000	8.8X
				Moderate	Candida parapsilosis	42	6771 bp / 0.05%	0.66	2.1X
112	87600000093	2019-07-31	2019-08-02	/	Negative	/	/	/	/
113	87600000091	2019-07-31	2019-08-02	High	Human coronavirus OC43	127	14205 bp / 45.66%	790	1.6X
					EBV	48	5568 bp / 3.25%	54	1.1X
					S. pneumoniae	63628	396416 bp / 19.65%	15000	6.2X
					Candida albicans	104	14277 bp / 0.05%	1.7	1.1X
114	87600000097	2019-08-09	2019-08-11	High	RhV-A	4760	7033 bp / 98.75%	210000	111.0X
					HAdV-B	56	8636 bp / 24.18%	490	1.1X
					MP	82838	539930 bp / 65.31%	78000	26.4X
					S. pneumoniae	2964	90569 bp / 4.19%	1100	1.4X
					Candida albicans	2514	360740 bp / 1.25%	68	1.1X
115	87600000096	2019-08-09	2019-08-11	High	CMV	385	39281 bp / 16.48%	290	1.3X
					Pseudomonas aeruginosa	340551	3735586 bp / 57.35%	23000	5.4X
				Moderate	S. pneumoniae	1466	41985 bp / 1.94%	300	1.3X
116	87600000095	2019-08-09	2019-08-11	High	S. pneumoniae	2036	139696 bp / 6.77%	1100	1.3X
117	87600000011	2019-08-10	2019-08-13	High	RSV	909	12420 bp / 80.29%	12000	3.6X
					S. pneumoniae	1274	87670 bp / 4.25%	320	1.2X
				Moderate	CMV	20	2523 bp / 1.06%	17	1.1X
					Haemophilus influenzae	53	6988 bp / 0.38%	15	1.1X
118	87600000098	2019-08-10	2019-08-13	/	Negative	/	/	/	/
119	87600000077	2019-08-14	2019-08-16	Moderate	Corynebacterium accolens	565	60025 bp / 2.43%	91	1.1X
120	87600000078	2019-08-14	2019-08-16	High	EBV	5290	156345 bp / 87.08%	5100	4.9X
					CMV	678	59294 bp / 24.87%	490	1.4X
					Human polyomavirus type 3	85	4359 bp / 85.42%	2900	3.2X
121	87600000012	2019-08-17	2019-08-19	High	HAdV-B	205379	35276 bp / 98.77%	1200000	930.8X
				Moderate	MP	175	10381 bp / 1.26%	110	2.7X
122	87600000200	2019-08-22	2019-08-24	High	HAdV-B	5985	35253 bp / 98.71%	24000	27.4X
					Human parechovirus type 1	1477	4774 bp / 64.15%	29000	26.6X
					Haemophilus influenzae	20878	1047094 bp / 54.02%	3900	2.2X
					S. pneumoniae	100811	673716 bp / 32.64%	18000	10.0X
					Staphylococcus aureus	13591	849677 bp / 29.61%	1700	1.4X
					Klebsiella pneumoniae	3892	285960 bp / 5.17%	250	1.2X
123	87600000199	2019-08-23	2019-08-26	High	Klebsiella pneumoniae	5018922	4000499 bp / 73.82%	290000	13.9X
					Staphylococcus aureus	32906	1476400 bp / 50.72%	3600	2.0X
					S. pneumoniae	17305	341124 bp / 15.59%	2500	1.9X
				Moderate	Pseudomonas aeruginosa	1129	16693 bp / 0.24%	52	1.1X
124	87600000196	2019-08-27	2019-08-29	High	RhV-C	237069	6151 bp / 85.47%	9100000	2897.1X
					Pseudomonas aeruginosa	92749	2568167 bp / 39.78%	9900	1.8X
125	87600000195	2019-08-28	2019-08-30	High	RhV-A	5364	5025 bp / 69.5%	18000000	120.8X
					Staphylococcus aureus	3373	309411 bp / 10.87%	74000	1.1X
				Moderate	S. pneumoniae	244	16673 bp / 0.76%	6900	1.0X
126	87600000192	2019-08-30	2019-09-01	/	Negative	/	/	/	/
127	87600000191	2019-08-31	2019-09-02	High	HAdV-B	73211	35237 bp / 98.76%	870000	353.6X
				Moderate	MP	65	4710 bp / 0.57%	84	2.3X
128	87600000190	2019-08-31	2019-09-02	High	RhV-A	16810	938 bp / 99.36%	3200000	1592.8X
					Haemophilus influenzae	106745	1460720 bp / 79.3%	26000	8.6X
				Moderate	MP	226	7897 bp / 0.96%	120	4.8X
129	87600000187	2019-09-04	2019-09-06	High	RhV-A	946	3958 bp / 54.99%	2900000	16.7X
					S. pneumoniae	1301	25455 bp / 1.14%	32000	1.1X
				Moderate	MP	105	7833 bp / 0.95%	6900	2.2X
130	87600000188	2019-09-04	2019-09-06	High	S. pneumoniae	6065	153669 bp / 7.44%	5200	3.0X
131	87600000186	2019-09-04	2019-09-06	High	HAdV-B	73502	35240 bp / 98.76%	680000	338.6X
132	87600000177	2019-09-13	2019-09-15	High	RhV-A	4601	5975 bp / 82.83%	83000	71.4X
					HAdV-B	64	7557 bp / 21.2%	230	1.3X
					S. pneumoniae	117465	757968 bp / 34.64%	17000	7.6X
133	87600000179	2019-09-13	2019-09-15	High	S. pneumoniae	8450	77695 bp / 3.64%	1300	4.2X
				Moderate	Candida albicans	1886	225461 bp / 0.78%	21	1.1X
					MTB	176	8214 bp / 0.18%	13	1.0X
134	87600000178	2019-09-13	2019-09-15	High	MP	42777	796079 bp / 96.29%	47000	8.6X
135	87600000174	2019-09-18	2019-09-20	High	RhV-B	3873	7085 bp / 97.47%	140000	87.7X
					Bocavirus	15823	5536 bp / 98.63%	750000	130.8X
					S. pneumoniae	236218	617542 bp / 29.68%	76000	10.9X
136	87600000168	2019-09-25	2019-09-29	High	RhV-A	29769	748 bp / 99.2%	5500000	1891.5X
					S. pneumoniae	889009	1235073 bp / 56.45%	140000	31.4X
137	87600000167	2019-09-29	2019-10-01	High	HPIV3	164103	15433 bp / 98.8%	1100000	1675.8X
					RhV-A	165	5749 bp / 80.72%	2500	4.3X
					Elizabethkingia anophelis	416382	3314729 bp / 83.46%	28000	13.1X
					Staphylococcus epidermidis	24457	859016 bp / 34.01%	2600	1.5X
					Sphingomonas paucimobilis	641	86607 bp / 1.98%	39	1.1X
					Candida albicans	1347	184806 bp / 1.28%	25	1.5X
				Moderate	Corynebacterium striatum	154	19940 bp / 0.7%	14	1.1X
138	J13001000003	2019-10-01	/	High	Staphylococcus aureus	12551	915987 bp / 31.92%	11000	1.4X
					S. pneumoniae	58791	763824 bp / 34.91%	65000	5.2X
139	J13001000002	2019-10-01	/	High	RSV	777	14909 bp / 96.67%	47000	5.0X
					Bocavirus	3865	5419 bp / 96.54%	640000	29.8X
140	87600000163	2019-10-09	2019-10-11	High	Candida tropicalis	1676	254634 bp / 1.72%	44	2.1X
				Moderate	EBV	15	1803 bp / 1.04%	13	1.0X
141	87600000161	2019-10-10	2019-10-12	High	MP	43454	742145 bp / 89.76%	18000	9.4X
					S. pneumoniae	4592	386377 bp / 18.72%	740	1.4X
					Staphylococcus warneri	333	44811 bp / 1.75%	43	1.1X
142	87600000204	2019-10-19	2019-10-21	High	Bocavirus	422291	5544 bp / 98.77%	6200000	1585.4X
					RhV-C	57	3384 bp / 47.12%	660	1.8X
					Klebsiella pneumoniae	22834	1205602 bp / 22.34%	870	1.3X
					S. pneumoniae	2847	95820 bp / 4.62%	280	1.4X
143	87600000151	2019-10-23	2019-10-25	High	CMV	132	15368 bp / 6.45%	180	1.1X
					Haemophilus influenzae	852	108085 bp / 5.77%	370	1.1X
				Moderate	Rubella virus	15	1728 bp / 17.45%	490	1.4X
					Klebsiella pneumoniae	322	39040 bp / 0.67%	45	1.1X
144	87600000148	2019-10-25	2019-10-27	High	Human Bocavirus	419320	5546 bp / 98.81%	7900000	1607.2X
					HPIV4	253	14373 bp / 83.06%	1500	2.1X
					Primate Bocavirus	408097	2025 bp / 99.17%	21000000	3781.7X
145	87600000144	2019-10-31	2019-11-02	High	Human polyomavirus type 4	215528	5241 bp / 98.98%	7400000	6725.5X
					RhV-A	28	2767 bp / 38.29%	710	1.6X
					S. pneumoniae	1965430	1880905 bp / 85.97%	410000	144.9X
					Corynebacterium propinquum	8456	722178 bp / 28.9%	1500	1.7X
146	87600000141	2019-11-06	2019-11-08	Moderate	Staphylococcus epidermidis	359	21234 bp / 0.84%	37	1.3X
147	87600000138	2019-11-07	2019-11-09	High	HAdV-B	322888	35242 bp / 98.77%	910000	1538.8X
					Betacoronavirus_1	193	18279 bp / 58.78%	630	1.7X
				Moderate	Klebsiella pneumoniae	365	42973 bp / 0.76%	31	1.3X
148	87600000194	2019-11-08	2019-11-10	High	CMV	58	7754 bp / 3.25%	71	1.1X
149	87600000136	2019-11-08	2019-11-10	High	Staphylococcus aureus	143166	2363009 bp / 82.74%	36000	5.3X
					S. pneumoniae	37918	630731 bp / 28.83%	12000	3.9X
				Moderate	Acinetobacter ursingii	737	38627 bp / 1.08%	150	2.4X
150	87600000132	2019-11-09	2019-11-11	High	Human polyomavirus type 4	5164	5239 bp / 98.94%	110000	155.3X
					S. pneumoniae	5183	486275 bp / 22.23%	700	1.4X
151	87600000131	2019-11-09	2019-11-11	High	RhV-1B	82	1651 bp / 22.91%	1500	2.7X
					CMV	58	6934 bp / 2.91%	33	1.1X
					Stenotrophomonas maltophilia	196139	3747866 bp / 78.5%	14000	6.4X
					Staphylococcus epidermidis	22126	1326436 bp / 48.75%	2700	1.6X
					Enterococcus faecium	3160	113057 bp / 3.69%	350	1.1X
					Candida albicans	37804	4427187 bp / 15.29%	440	1.3X
					Candida parapsilosis	19071	2443838 bp / 18.52%	490	2.6X
152	87600000128	2019-11-12	2019-11-13	High	RhV-C	56576	6822 bp / 95.0%	2000000	923.3X
					S. pneumoniae	1599190	1925352 bp / 88.0%	460000	121.1X
153	87600000127	2019-11-13	2019-11-15	High	CMV	204246	223322 bp / 93.69%	220000	113.2X
					S. pneumoniae	48449	518787 bp / 25.13%	15000	6.8X
					Candida albicans	440	54797 bp / 0.19%	9.7	1.1X
154	87600000125	2019-11-13	2019-11-15	High	CMV	33	3463 bp / 1.46%	47	1.5X
					Staphylococcus haemolyticus	7270	794657 bp / 30.64%	2400	1.5X
					Stenotrophomonas maltophilia	651	67128 bp / 1.37%	110	1.2X
					Candida albicans	194	27063 bp / 0.09%	5.7	1.1X
155	87600000116	2019-11-22	2019-11-24	High	HPgV-C	33	1286 bp / 13.52%	510	1.5X
					S. pneumoniae	81094	1738787 bp / 79.47%	14000	5.9X
156	87600000118	2019-11-21	2019-11-23	High	CMV	1280	103550 bp / 43.54%	1100	1.7X
					Haemophilus influenzae	13679	950808 bp / 51.37%	3800	1.9X
					S. pneumoniae	3886	191560 bp / 8.76%	910	1.5X
157	87600000119	2019-11-21	2019-11-23	High	HAdV-B	405684	35242 bp / 98.77%	1900000	1974.2X
				Moderate	CMV	12	1996 bp / 0.84%	8.5	1.1X
158	87600000117	2019-11-21	2019-11-23	/	Negative	/	/	/	/
159	87600000114	2019-11-23	2019-11-25	High	RhV-A	52456	7114 bp / 98.79%	1000000	1132.9X
					CMV	100	10996 bp / 4.63%	59	1.2X
					Streptococcus mitis	1564	71665 bp / 3.57%	270	1.2X
					Pneumocystis jirovecii	81627	5269537 bp / 61.98%	3300	4.9X
					Saccharomyces cerevisiae	496	69198 bp / 0.57%	14	1.5X
160	87600000113	2019-11-26	2019-11-28	High	EBV	2143	125923 bp / 72.45%	1300	2.4X
					HSV1	68	7371 bp / 5.11%	48	1.2X
					CMV	41	5240 bp / 2.2%	17	1.2X
					S. pneumoniae	302500	566183 bp / 27.43%	37000	20.6X
					Candida albicans	1831	222823 bp / 1.52%	32	1.8X
161	87600000109	2019-11-27	2019-11-29	High	CMV	22	3267 bp / 1.37%	21	1.1X
					Bocavirus	43	1208 bp / 21.52%	1700	1.2X
					Staphylococcus haemolyticus	160585	2458111 bp / 94.78%	34000	10.9X
					S. pneumoniae	227249	474117 bp / 22.33%	59000	22.1X
162	87600000106	2019-11-28	2019-11-30	High	Staphylococcus epidermidis	29029	1326196 bp / 52.84%	3500	1.9X
					S. pneumoniae	22316	252808 bp / 12.53%	3400	3.7X
163	87600000103	2019-11-29	2019-12-01	High	RhV-B	1279	7092 bp / 96.95%	37000	28.7X
164	87600000208	2019-12-05	2019-12-06	High	HPgV-C	96	2987 bp / 31.87%	1800	2.2X
					EBV	67	7388 bp / 4.12%	65	1.3X
					Bacteroides pyogenes	6464	641214 bp / 18.47%	820	1.5X
				Moderate	Betacoronavirus_1	19	2097 bp / 6.74%	110	1.5X
					Pseudomonas aeruginosa	1219	52590 bp / 0.74%	75	1.2X
165	87600000207	2019-12-05	2019-12-06	High	EBV	72	8932 bp / 5.11%	69	1.2X
					Corynebacterium striatum	15602	1308276 bp / 45.65%	2300	1.7X
					S. pneumoniae	19306	179237 bp / 8.88%	4000	4.0X
					Candida albicans	837	102763 bp / 0.35%	12	1.1X
					Candida tropicalis	506	62834 bp / 0.4%	14	2.3X
166	87600000211	2019-12-06	2019-12-08	High	MP	8086	245840 bp / 29.74%	6000	5.9X
167	87600000214	2019-12-09	2019-12-10	High	Influenza A virus	204718	2324 bp / 99.1%	2600000	3.8X
					S. pneumoniae	17562	197525 bp / 9.79%	5200	14.1X
168	87600000222	2019-12-12	2019-12-14	High	RhV-C	12823	6428 bp / 98.74%	390000	240.5X
					CMV	56	5768 bp / 2.42%	47	1.2X
					S. pneumoniae	23340	238438 bp / 11.82%	5800	3.6X
					Serratia marcescens	1626	212988 bp / 4.11%	160	1.2X
				Moderate	MP	132	7998 bp / 0.97%	80	2.7X
169	87600000218	2019-12-10	2019-12-15	/	Negative	/	/	/	/
170	87600000224	2019-12-18	2019-12-20	High	Bocavirus	215	2441 bp / 43.49%	7900	4.2X
					S. pneumoniae	52530	420637 bp / 20.21%	13000	3.6X
171	87600000228	2019-12-20	2019-12-22	High	S. pneumoniae	397247	1795155 bp / 82.05%	59000	11.3X
					Acinetobacter baumannii	1324	64791 bp / 1.62%	110	1.2X
					Candida tropicalis	2906	363765 bp / 2.46%	64	2.4X
172	87600000232	2019-12-21	2019-12-23	/	Negative	/	/	/	/
173	87600000241	2019-12-28	2019-12-29	High	Rubella virus	24	2848 bp / 28.76%	2300	1.2X
					S. pneumoniae	1365	76890 bp / 3.51%	1500	1.2X
				Moderate	Pseudomonas aeruginosa	524	28232 bp / 0.41%	190	1.1X
174	87600000240	2019-12-28	2019-12-29	High	HSV1	59177	141267 bp / 92.23%	250000	51.8X
					RhV-C	8211	7126 bp / 98.74%	750000	183.1X
175	87600000242	2019-12-31	2020-01-01	High	HSV1	121404	142218 bp / 92.85%	560000	103.0X
176	87600000237	2019-12-27	2019-12-29	High	Influenza C virus	7469	2344 bp / 97.87%	990000	91.9X
					S. pneumoniae	10136	685140 bp / 31.32%	3700	1.5X
177	87600000245	2020-01-01	2020-01-02	High	HSV1	168	17137 bp / 11.19%	390	1.3X
					S. pneumoniae	2643	118349 bp / 5.41%	1100	1.5X
				Moderate	Haemophilus influenzae	146	11709 bp / 0.62%	70	1.2X
178	87600000247	2020-01-04	2020-01-05	High	S. pneumoniae	7384	171087 bp / 8.08%	4700	1.9X
179	87600000246	2020-01-04	2020-01-05	High	Enterococcus faecalis	15241	711601 bp / 23.04%	7600	1.5X
					Staphylococcus epidermidis	10182	742601 bp / 27.29%	5800	1.3X
180	87600000249	2020-01-07	2020-01-08	High	Haemophilus influenzae	520	74278 bp / 4.05%	390	1.1X
				Moderate	CMV	11	1631 bp / 0.68%	25	1.1X
181	87600000252	2020-01-07	2020-01-09	High	RSV	4636	14714 bp / 97.21%	91000	31.5X
					Haemophilus influenzae	44097	1325564 bp / 71.96%	18000	3.7X
					S. pneumoniae	63038	822688 bp / 37.6%	22000	5.7X
					Staphylococcus aureus	7354	387323 bp / 13.61%	1900	1.2X
					Moraxella catarrhalis	2056	248638 bp / 12.56%	780	1.2X
					Escherichia coli	1931	103324 bp / 1.96%	270	1.1X
182	87600000259	2020-01-14	2020-01-15	High	CMV	3399	162908 bp / 68.84%	3800	2.5X
					S. pneumoniae	253491	1424835 bp / 69.03%	81000	13.6X
					Staphylococcus aureus	18318	934173 bp / 32.56%	4200	1.5X
					Haemophilus influenzae	3072	216107 bp / 11.73%	1100	1.3X
				Moderate	Klebsiella pneumoniae	360	23142 bp / 0.4%	41	1.2X
183	87600000261	2020-01-14	2020-01-16	High	Staphylococcus aureus	359405	2710326 bp / 94.91%	140000	10.8X
					S. pneumoniae	17306	538729 bp / 24.62%	9100	2.1X
184	87600000272	2020-01-16	2020-01-19	High	RSV	1091	14292 bp / 94.42%	12000	7.1X
					S. pneumoniae	30996	401359 bp / 18.34%	5900	4.9X
185	87600000281	2020-01-17	2020-01-19	High	S. pneumoniae	170298	1809361 bp / 82.7%	210000	11.3X
186	87600000279	2020-01-17	2020-01-19	High	RhV-C	28	3108 bp / 43.52%	4500	1.6X
					S. pneumoniae	39157	410858 bp / 19.9%	54000	7.1X
					Haemophilus influenzae	4360	472593 bp / 24.84%	6600	1.3X
187	87600000283	2020-01-17	2020-01-19	High	Streptococcus infantis	298	21927 bp / 1.02%	310	1.1X
				Moderate	Chlamydia trachomatis	28	2768 bp / 0.26%	59	1.2X
188	87600000280	2020-01-17	2020-01-19	High	Staphylococcus epidermidis	1209	96339 bp / 3.72%	1100	1.1X
					Staphylococcus aureus	449	30880 bp / 1.06%	370	1.1X
					S. pneumoniae	1364	47218 bp / 2.34%	1600	1.1X
189	87600000282	2020-01-17	2020-01-19	High	EBV	928	80906 bp / 46.55%	1100	1.8X
					HSV1	766	58318 bp / 37.83%	990	1.6X
					S. pneumoniae	14671	85940 bp / 4.18%	3500	5.7X
					Pneumocystis jirovecii	1033	122281 bp / 1.44%	60	2.4X
190	87600000285	2020-01-19	2020-01-22	High	RhV-C	94522	7093 bp / 97.78%	2000000	1839.3X
					CMV	101	10026 bp / 4.22%	65	1.2X
					Pseudomonas aeruginosa	8740	205125 bp / 3.01%	490	1.1X
					S. pneumoniae	34285	365692 bp / 16.71%	6000	2.6X
				Moderate	Rubella virus	11	1177 bp / 11.89%	170	1.2X
191	87600000287	2020-01-21	2020-01-23	High	S. pneumoniae	1263641	1044555 bp / 50.61%	230000	143.2X
192	87600000289	2020-01-21	2020-01-23	High	RSV	65	2880 bp / 18.62%	590	1.5X
					CMV	38	4509 bp / 1.94%	23	1.1X
					Moraxella catarrhalis	3038	336795 bp / 17.46%	550	1.2X
					S. pneumoniae	831	38552 bp / 1.86%	140	1.2X
193	87600000288	2020-01-21	2020-01-23	High	RhV-A	5523	7023 bp / 97.62%	100000	126.9X
					S. pneumoniae	438443	996164 bp / 45.53%	67000	19.5X
					Haemophilus influenzae	685	47680 bp / 2.51%	120	1.3X
194	87600000291	2020-01-22	2020-01-24	High	Human coronavirus type 229E	288	20576 bp / 74.52%	860	2.3X
					Pseudomonas aeruginosa	68009	1339186 bp / 19.67%	2100	1.5X
					S. pneumoniae	118935	1714502 bp / 83.06%	12000	4.8X
					Haemophilus influenzae	846	28574 bp / 1.46%	90	1.4X
195	87600000290	2020-01-22	2020-01-24	High	RSV	23351	15099 bp / 97.61%	1200000	82.5X
					Moraxella catarrhalis	133453	1761231 bp / 91.31%	140000	10.3X
					S. pneumoniae	3499	213640 bp / 9.76%	3300	1.3X
				Moderate	Candida albicans	98	14609 bp / 0.05%	6.9	1.1X
196	87600000292	2020-01-22	2020-01-24	High	HPIV3	234882	15426 bp / 98.81%	3600000	2386.0X
					Streptococcus mitis	1598	89319 bp / 4.11%	440	1.2X
				Moderate	S. pneumoniae	731	24624 bp / 1.16%	200	1.2X
197	9922061923	2020-02-26	2020-02-29	High	Staphylococcus aureus	3074451	2432271 bp / 85.48%	220000	73.3X
					S. pneumoniae	73615	254765 bp / 12.34%	7400	2.7X
198	9922118794	2020-03-13	2020-03-15	High	CMV	7954	200014 bp / 84.1%	5100	5.0X
					EBV	1162	93172 bp / 53.61%	1000	1.8X
					Nocardia farcinica	8629	79527 bp / 1.25%	520	15.7X
					Aspergillus fumigatus	1193	146659 bp / 0.5%	16	1.2X
				Moderate	Human coronavirus type 229E	13	1542 bp / 5.6%	73	1.2X
199	9922168643	2020-03-26	2020-03-30	Moderate	Haemophilus parainfluenzae	178	16692 bp / 0.79%	170	1.1X
					Corynebacterium accolens	98	11488 bp / 0.47%	81	1.0X
200	9922208762	2020-04-04	2020-04-06	High	CMV	44	5825 bp / 2.45%	72	1.1X
					Haemophilus influenzae	23038	1005226 bp / 51.86%	12000	2.4X
					S. pneumoniae	14556	307656 bp / 14.06%	6500	3.4X
201	9922192303	2020-03-30	2020-04-02	High	S. pneumoniae	54748	1614642 bp / 73.8%	12000	3.4X
				Moderate	Staphylococcus haemolyticus	172	17764 bp / 0.74%	34	1.1X
					Haemophilus influenzae	126	5582 bp / 0.29%	31	1.1X
202	9922229389	2020-04-07	2020-04-09	High	S. pneumoniae	8050	387243 bp / 17.7%	1800	1.8X
203	9922317796	2020-04-27	2020-04-30	High	S. pneumoniae	9692	128965 bp / 6.39%	3500	3.2X
					Roseomonas mucosa	714	90474 bp / 1.84%	100	1.3X
204	9922325607	2020-04-29	2020-05-01	High	Klebsiella oxytoca	497702	5501032 bp / 93.68%	99000	11.8X
					Staphylococcus aureus	390075	2699787 bp / 92.74%	160000	14.7X
					Pseudomonas aeruginosa	12813	575526 bp / 8.05%	2100	1.1X
					Corynebacterium striatum	3153	355992 bp / 12.42%	1300	1.2X
					S. pneumoniae	3116	23087 bp / 1.07%	1700	1.1X
					Candida albicans	623	73337 bp / 0.25%	25	1.1X
					Candida dubliniensis	363	45675 bp / 0.32%	30	1.1X
					Candida tropicalis	196	27362 bp / 0.18%	15	1.0X
205	9922333104	2020-05-01	2020-05-03	Moderate	Staphylococcus epidermidis	247	18712 bp / 0.72%	63	1.1X
206	9922336103	2020-05-01	2020-05-03	High	Corynebacterium striatum	7073351	2525790 bp / 88.12%	590000	385.5X
				Moderate	S. pneumoniae	641	6132 bp / 0.28%	70	1.0X
207	9922377680	2020-05-12	2020-05-14	High	Staphylococcus aureus	971417	2691393 bp / 97.43%	120000	33.4X
					S. pneumoniae	120942	350947 bp / 15.15%	18000	4.9X
208	9922378466	2020-05-12	2020-05-15	High	Klebsiella pneumoniae	161410	3669750 bp / 66.3%	25000	3.6X
					S. pneumoniae	157687	475363 bp / 23.03%	65000	22.3X
					Acinetobacter baumannii	2543	74516 bp / 1.85%	540	1.2X
				Moderate	Staphylococcus epidermidis	829	22093 bp / 0.85%	270	2.4X
209	9922413840	2020-05-18	2020-05-22	High	Corynebacterium propinquum	29843	1450055 bp / 58.24%	13000	2.5X
					S. pneumoniae	1264	25971 bp / 1.25%	640	1.1X
210	9922415470	2020-05-18	2020-05-22	High	CMV	83156	219006 bp / 92.09%	130000	39.9X
					HSV3	36532	124470 bp / 98.24%	110000	39.9X
					Candida albicans	3449	338236 bp / 1.17%	110	1.2X
				Moderate	Human coronavirus type 229E	14	1427 bp / 5.18%	190	1.4X
211	9922410024	2020-05-18	2020-05-22	Moderate	S. pneumoniae	758	17031 bp / 0.8%	1000	1.1X
212	9922425211	2020-05-20	2020-05-23	High	Aspergillus fumigatus	382	48947 bp / 0.17%	6.9	1.1X
				Moderate	HSV3	14	2096 bp / 1.66%	23	1.0X
					Corynebacterium striatum	210	23649 bp / 0.83%	38	1.1X
213	9922451828	2020-05-25	2020-05-28	High	Staphylococcus epidermidis	21793	987930 bp / 37.38%	4200	1.9X
214	9922505130	2020-06-01	2020-06-04	High	CMV	23	2390 bp / 1.0%	13	1.2X
					Staphylococcus aureus	20217	1078050 bp / 37.75%	2300	1.7X
					S. pneumoniae	24322	502489 bp / 22.97%	3700	3.4X
					Pneumocystis jirovecii	347434	5731403 bp / 69.14%	14000	8.4X
				Moderate	Pasteurella bettii	57	6888 bp / 0.29%	8	1.3X
215	9922501225	2020-06-01	2020-06-04	High	Haemophilus influenzae	245	34176 bp / 1.85%	310	1.0X
216	9922518946	2020-06-06	2020-06-08	High	Acinetobacter baumannii	101420	3185090 bp / 77.48%	15000	3.5X
					S. pneumoniae	187279	1816876 bp / 83.04%	51000	9.6X
					Staphylococcus epidermidis	3291	300224 bp / 11.7%	770	1.3X
					Candida albicans	18510	2095077 bp / 7.24%	380	1.3X
				Moderate	CMV	10	1365 bp / 0.57%	10	1.2X
217	9922528491	2020-06-06	2020-06-10	High	Staphylococcus lugdunensis	470	55637 bp / 2.14%	180	1.4X
218	9922562278	2020-06-11	2020-06-15	High	RhV-A	140579	6626 bp / 98.82%	5600000	3018.3X
					EBV	56	6662 bp / 3.71%	84	1.2X
					S. pneumoniae	34218	744006 bp / 34.01%	10000	3.6X
219	9922565768	2020-06-12	2020-06-19	Moderate	Escherichia coli	977	47138 bp / 0.87%	330	1.0X
					Enterococcus faecium	191	8279 bp / 0.27%	110	1.0X
					Chryseobacterium indologenes	106	14881 bp / 0.31%	40	1.1X
220	9922570735	2020-06-12	2020-06-15	High	Tropheryma whipplei	64595	884476 bp / 94.2%	55000	9.7X
					S. pneumoniae	12527	300437 bp / 14.56%	4900	2.5X
221	9922585450	2020-06-16	2020-06-19	High	RhV-A	2065	6960 bp / 96.75%	200000	41.4X
					Staphylococcus aureus	824	57754 bp / 1.98%	490	1.0X
					S. pneumoniae	3577	99155 bp / 4.92%	3100	1.3X
222	9922585322	2020-06-16	2020-06-20	High	RhV-A	10359	7028 bp / 97.69%	120000	243.9X
					S. pneumoniae	57130	1099055 bp / 50.23%	5400	4.2X
					Staphylococcus aureus	2277	100084 bp / 3.44%	160	1.3X
223	9922608156	2020-06-18	2020-06-20	High	Staphylococcus aureus	4900	70056 bp / 2.45%	410	1.2X
					Staphylococcus pettenkoferi	502	70056 bp / 2.45%	49	1.2X
224	9922606926	2020-06-18	2020-06-20	High	Staphylococcus aureus	3605	154159 bp / 5.38%	470	1.4X
				Moderate	CMV	17	1378 bp / 0.58%	11	1.6X
225	9922603915	2020-06-18	2020-06-20	High	Enterovirus D68	24889	7280 bp / 98.52%	800000	454.5X
					S. pneumoniae	408	29421 bp / 1.34%	110	1.2X
226	9922611249	2020-06-19	2020-06-21	High	Tropheryma whipplei	54966	878830 bp / 93.6%	27000	8.5X
					Haemophilus influenzae	1323	48291 bp / 2.42%	300	1.4X
227	9922638035	2020-06-23	2020-06-25	High	RhV-A	1565	7058 bp / 98.44%	94000	16.4X
					Haemophilus parainfluenzae	3119	161204 bp / 7.49%	1600	1.3X
228	9922653367	2020-06-26	2020-06-28	High	RhV-A	322	6911 bp / 96.39%	15000	6.6X
					Haemophilus influenzae	1291367	1530092 bp / 83.35%	580000	71.2X
					Staphylococcus epidermidis	6291	258978 bp / 9.89%	2000	1.4X
229	9922665803	2020-06-29	2020-07-01	High	RhV-A	20979	7032 bp / 98.82%	700000	492.3X
					Staphylococcus aureus	1282	84652 bp / 2.9%	260	1.4X
					Corynebacterium striatum	421	35807 bp / 1.25%	88	1.5X
				Moderate	RSV	15	961 bp / 6.23%	230	1.9X
"Confidence" refers to the credibility of identifying the pathogen in the sample based on sequence alignment and comprehensive evaluation.
"Reads Number" refers to the total number of reads detected by sequencing that can be matched to the species.
"Genomic coverage" refers to the percentage of the length of de-duplicated and assembled sequence that can cover the genome of a species, which is an essential basis for determining the presence of the species.
"Estimated concentration [copies/mL]" refers to the concentration of the species estimated in the original clinical sample, providing relative quantitative information on the concentration of this indicator in the original sample.
"Average depth" refers the ratio of the total number of bases measured in a sequence of the species to the total length of the measured assembled sequence of the species.
