# Supplementary material for: Metagenomic next-generation sequencing of bronchoalveolar lavage fluid assists in the diagnosis of pathogens associated with lower respiratory tract infections in children
Source: Front Cell Infect Microbiol. 2023 Sep 26;13:1220943. doi: 10.3389/fcimb.2023.1220943 (PMC10562542; doi:10.3389/fcimb.2023.1220943)
Supplement: Supplementary Table 3 — Results of pathogenic microorganisms’ detection in non-immunocompromised children with LRTI. [file Table_3.xlsx]

## Sheet: Sheet 1
Patient No.	Sample No.	Sample barcode	mNGS detects infectious pathogenic microorganism types	mNGS	Cultivation	Concordance between mNGS and culture	PCR Detection ("-", negative, "+", positive)	Antibody detection (Serological assay)	Antigen detection for virus (Influenza A/B virus, HPIV 1-3, RSV and RhV)	Antigen detection for bacteria (S. pneumoniae), fungi (Aspergillus spp and Cryptococcus), influenza A/B virus or rotavirus ("-", negative, "+", positive)
1	1	9922692470	Bacteria-virus	RhV-A, S. pneumoniae, Pseudomonas mendocina	Negative	/	CMV (-)	/	Negative	S. pneumoniae (-)
2	2	9922718456	Fungi	Talaromyces marneffei	Talaromyces marneffei	Match	MTB (-), HAdV (-), MP(-), Influenza A and B virus (-), RSV (-), CMV (-), EBV (-)	Negative	Negative	S. pneumoniae (-), Aspergillus spp (-), Cryptococcus (-), Rotavirus (-)
3	3	9922721203	Bacteria-virus	RhV-A, Staphylococcus aureus	Staphylococcus aureus	Match	MTB (-), HAdV (-), MP(-)	MP	Negative	/
4	4	9922746885	Bacteria	S. pneumoniae, Staphylococcus lugdunensis	Staphylococcus epidermidis	Mismatch	MTB (-), HAdV (-)	MP	Negative	S. pneumoniae (-)
6	6	9922760777	Bacteria	Staphylococcus aureus	Haemophilus parahaemolyticus	Mismatch	MTB (-)	MP	Negative	/
7	7	9922780382	Bacteria-virus	HPIV3, Haemophilus influenzae, Pseudomonas aeruginosa	Haemophilus parainfluenzae, Stenotrophomonas maltophilia	Mismatch	MTB (-), MP(-), Chlamydia trachomatis (-), HAdV (-), CMV (-)	MP	Negative	Aspergillus spp (-), Cryptococcus (-)
9	9	9922853355	Bacteria-virus	RhV-B, Haemophilus influenzae	Haemophilus influenzae	Match	MTB (-)	MP	/	/
12	12	9922881592	Bacteria	S. pneumoniae	Negative	/	MTB (-)	/	/	/
13	13	9922894204	Bacteria	Pseudomonas aeruginosa, Staphylococcus aureus	Pseudomonas aeruginosa	Match	MTB (-), MP(-)	Negative	Negative	/
15	15	9922915070	Bacteria-virus	CMV, Enterobacter kobe, Acinetobacter junii, Haemophilus parainfluenzae	Enterobacter cloacae complex	Match	/	MP	Negative	/
17	17	9922915985	Bacteria	S. pneumoniae	Negative	/	/	MP	Negative	S. pneumoniae (-)
18	18	9922943204	Bacteria-virus-fungi	RhV-A, Enterovirus type B, S. pneumoniae, Staphylococcus aureus, Cladosporium sphaerospermum, Aureobasidium pullulans	Negative	/	MTB (-)	MP	Negative	S. pneumoniae (-), Aspergillus spp (-), Cryptococcus (-)
19	19	9922966038	Bacteria-virus	Staphylococcus aureus, Pseudomonas aeruginosa, RhV-A	Staphylococcus aureus	Match	MTB (-), MP(-)	MP	Negative	Aspergillus spp (-), Cryptococcus (-)
20	20	9922978625	Virus	RhV-B	Negative	/	/	/	/	/
21	21	9922988047	Bacteria	Pseudomonas aeruginosa	Pseudomonas fluorescens	Mismatch	/	Negative	Negative	/
22	22	9923044896	Bacteria-virus	RhV-C, S. pneumoniae	Negative	/	MTB (-), CMV (-), EBV (-)	/	Negative	/
23	23	9923052015	Bacteria	Pseudomonas aeruginosa	Pseudomonas aeruginosa	Match	/	Negative	Negative	/
24	24	9923067148	Bacteria-chlamydia	Staphylococcus aureus, Chlamydia pneumonia	Negative	/	/	/	/	Aspergillus spp (-), Cryptococcus (-)
26	26	9923147703	Bacteria-virus	RhV-A, Corynebacterium Kroppenstedtii, Staphylococcus epidermidis	Negative	/	MTB (-)	/	/	/
29	29	9923213228	Bacteria	Pseudomonas aeruginosa	Pseudomonas aeruginosa	Match	MTB (-), CMV (-), EBV (-)	Negative	Negative	Aspergillus spp (-), Cryptococcus (-)
31	31	9923234259	Bacteria	Moraxella catarrhalis, Staphylococcus cohnii	Negative	/	MTB (-), MP(-), HAdV (-)	MP	Negative	/
32	32	9923243171	Bacteria-virus-fungi	RhV-C, S. pneumoniae, Candida albicans	Negative	/	/	Negative	RSV	Rotavirus (-)
33	33	9923260345	Bacteria-virus	RSV, Haemophilus influenzae	Negative	/	MTB (-), Enterovirus 71 (-), CMV (-)	/	RSV	Rotavirus (-), S. pneumoniae (-)
34	34	9923278714	Bacteria	Tropheryma whipplei, S. pneumoniae, Staphylococcus aureus	Negative	/	MTB (-)	Negative	Negative	/
35	35	9923290260	Virus	RhV-B	Nontuberculous mycobacteria	Mismatch	MTB (-), MP(-), Chlamydia trachomatis (-), HAdV (-)	/	Negative	/
37	37	9923318718	Bacteria-virus	Corynebacterium accolens, Tropheryma whipplei, Haemophilus influenzae, Dolosigranulum pigrum, Staphylococcus epidermidis, Human coronavirus NL63	Negative	/	MTB (-)	/	Negative	/
39	39	9923328286	Virus	RhV-C	Negative	/	MTB (-)	Negative	/	S. pneumoniae (-)
40	40	9923347856	Bacteria-virus	RhV-C, Tropheryma whipplei	Staphylococcus epidermidis	Mismatch	MTB (-)	MP	/	/
41	41	9923354156	Negative	Negative	Negative	/	MTB (-), Influenza A and B virus (-)	MP	/	S. pneumoniae (-), Aspergillus spp (-), Cryptococcus (-)
42	42	9923355374	Bacteria-virus-fungi-chlamydia	CMV , Staphylococcus aureus, Chlamydia trachomatis, Gardnerella vaginalis, Pneumocystis jirovecii	Negative	/	MTB (-), CMV (+), Chlamydia trachomatis (-)	Negative	Negative	S. pneumoniae (-), Rotavirus (-)
43	43	9923349685	Virus	Betacoronavirus 1	Negative	/	MTB (-), Influenza A and B virus (-)	/	Negative	Aspergillus spp (-), Cryptococcus (-)
44	44	9923381415	Negative	Negative	Negative	/	MTB (-), HAdV (-), MP(-), EBV (-), CMV (-)	/	/	S. pneumoniae (-)
45	45	9923381969	Bacteria	Staphylococcus aureus, Enterobacter sakazakii, Enterobacter cloacae	Enterobacter cloacae complex	Match	MTB (-)	MP	Negative	S. pneumoniae (-)
46	46	9923387704	Bacteria-virus-fungi	RhV-C, Pseudomonas aeruginosa, Candida albicans	Candida albicans, Pseudomonas aeruginosa	Match	MTB (-), HAdV (-), MP(-), CMV(CMV- DNA) (+), EBV (-), Influenza A and B virus (-)	Negative	RSV	S. pneumoniae (-), Aspergillus spp (-), Cryptococcus (-)
47	47	9923405940	Bacteria-virus	EBV , Moraxella catarrhalis	Negative	/	MTB (-), HAdV (+), CMV (-)	Negative	Negative	/
49	49	9923412154	Negative	Negative	Negative	/	MTB (-), MP(-), HAdV (-)	MP	RSV	Aspergillus spp (-), Cryptococcus (-)
50	50	9923436472	Bacteria-virus-fungi	EBV , RhV-A, Moraxella catarrhalis, RSV, Morganella morganii, Klebsiella aerogenes, Candida albicans, Pneumocystis jirovecii	Escherichia coli, Moraxella catarrhalis	Partly match	MP(-), Chlamydia trachomatis (-), HAdV (-)	/	Negative	/
51	51	9923490213	Bacteria-virus	HPIV3, Staphylococcus caprae, Staphylococcus warneri	Faecium	Mismatch	MTB (-), MP(-), HAdV (-), Enterovirus 71 (-), CMV (-), EBV	Negative	Negative	S. pneumoniae (-), Aspergillus spp (-), Cryptococcus (-)
52	52	9923481760	Bacteria	Moraxella catarrhalis	Negative	/	MTB (-)	MP	Negative	S. pneumoniae (-)
53	53	9923481677	Virus	RSV	Negative	/	MTB (-), EBV (-), CMV (-)	Negative	RSV	Aspergillus spp (-), Cryptococcus (-), Rotavirus (-)
54	54	9923545198	Virus	HPIV3	Negative	/	MTB (-), HAdV (-), MP(-), CMV (+), EBV (-)	/	Negative	S. pneumoniae (-)
55	55	9923538964	Bacteria-virus	Human parechovirus type 1,CMV , Haemophilus influenzae, HPIV3, Staphylococcus hominis	Negative	/	/	Negative	Negative	S. pneumoniae (-)
56	56	9923529843	Bacteria	Staphylococcus epidermidis, Haemophilus influenzae	Negative	/	MTB (-), EBV (-), MP(-)	MP	Negative	S. pneumoniae (-)
57	57	9923559512	Bacteria	Gardnerella vaginalis	Negative	/	MTB (-), MP(-)	MP	Negative	S. pneumoniae (-)
58	58	9923574417	Negative	Negative	Negative	/	MTB (-), MP(-), HAdV (-)	MP	Negative	S. pneumoniae (-), Aspergillus spp (-), Cryptococcus (-)
60	60	9923617533	Negative	Negative	S. pneumoniae	/	EBV (-), CMV, HAdV (-), Chlamydia trachomatis (-)	MP	Negative	/
29	61	9923649528	Bacteria-virus	Human coronavirus NL63, Serratia marcescens, Pseudomonas aeruginosa, Achromobacter xylosoxidans, Klebsiella pneumoniae	Serratia marcescens, Pseudomonas aeruginosa	Match	MTB (-), MP(-), HAdV (-), Chlamydia trachomatis (-), CMV (-)	Negative	Negative	Aspergillus spp (-), Cryptococcus (-)
61	62	9923696253	Bacteria	S. pneumoniae, Haemophilus influenzae	Negative	/	MTB (-), Chlamydia trachomatis (-), HAdV (-), EBV (-), CMV (-)	Negative	Negative	Aspergillus spp (-), Cryptococcus (-)
62	63	9923695527	Bacteria	S. pneumoniae	Negative	/	MTB (-), MP(-), CMV (-)	MP	/	S. pneumoniae (+)
63	64	9923701193	Fungi	Aspergillus fumigatus	Negative	/	MTB (-), HAdV (-), MP(-), EBV (-), CMV (-), Influenza A and B virus (-)	Negative	Negative	S. pneumoniae (-), Aspergillus spp (-), Cryptococcus (-)
64	65	9923695416	Bacteria	Staphylococcus epidermidis, Escherichia coli	Escherichia coli	Match	MTB (-), CMV (+), Hepatitis C virus (-)	MP	HPIV1	S. pneumoniae (-)
65	66	9923704891	Bacteria-virus	HPIV3, Staphylococcus aureus, Finegoldia magna, Acinetobacter baumannii, Moraxella catarrhalis	Negative	/	MTB (-), MP(-), HAdV (-)	MP	HPIV3	S. pneumoniae (-), Aspergillus spp (-), Cryptococcus (-)
4	67	9923719076	Bacteria	Staphylococcus epidermidis, Pseudomonas aeruginosa	Negative	/	MTB (-), HAdV (-), MP(-), CMV (+)	MP	Negative	S. pneumoniae (-)
66	68	9923719290	Virus	HPIV3	Negative	/	MTB (-), MP(-), HAdV (-), EBV (-)	MP	Negative	S. pneumoniae (-), Aspergillus spp (-), Cryptococcus (-)
67	69	9923725340	Bacteria-virus-fungi	HPIV3, HPIV1, S. pneumoniae, Staphylococcus epidermidis, Aspergillus fumigatus	Aspergillus fumigatus	Match	MTB (-), MP(-), HAdV (-), Influenza A and B virus (-)	MP	Negative	Aspergillus spp (-), Cryptococcus (-)
68	70	9923741313	Bacteria-virus	Haemophilus influenzae, HPIV3	Negative	/	MTB (-), MP(-), HAdV (-)	MP	Negative	S. pneumoniae (-)
69	71	9923741501	Bacteria	Staphylococcus epidermidis, Corynebacterium propinquum	Negative	/	MTB (-)	MP	/	S. pneumoniae (-)
70	72	9923761092	Virus	Bocavirus	Negative	/	HAdV (-), MP(-)	MP	Negative	/
71	73	9923767979	Bacteria	Moraxella nonliquefaciens, S. pneumoniae, Staphylococcus aureus	S. pneumoniae	Match	MP(-), HAdV (-)	MP	HPIV1	S. pneumoniae (-)
72	74	9923769221	Bacteria-virus-fungi	CMV , Streptococcus pseudopneumoniae , Corynebacterium propinquum, Pneumocystis jirovecii	Klebsiella pneumoniae	Mismatch	MTB (-), Chlamydia trachomatis (-), MP(-), HAdV (-), CMV (+), EBV (-)	Negative	Negative	S. pneumoniae (-), Aspergillus spp (-), Cryptococcus (-)
73	75	9923784046	Bacteria-virus	CMV , RhV-A, Klebsiella oxytoca, Staphylococcus epidermidis, Enterococcus faecalis	Negative	/	MP(-), Chlamydia trachomatis (-), CMV (+)	Negative	Negative	S. pneumoniae (-), Aspergillus spp (-), Cryptococcus (-), Rotavirus (-)
74	76	9923784680	Virus	CMV	Negative	/	MTB (-), CMV (+), HAdV (-), MP(-), Chlamydia trachomatis (-)	Negative	Negative	S. pneumoniae (-), Aspergillus spp (-), Cryptococcus (-)
75	77	9923790752	Bacteria	Tropheryma whipplei	Negative	/	MTB (-), MP(-), HAdV (-), RSV (-)	Negative	Negative	S. pneumoniae (-)
76	78	9923789520	Bacteria-virus	Bocavirus, RhV-C, Haemophilus influenzae, Corynebacterium striatum, Moraxella nonliquefaciens, Staphylococcus hominis, Enterococcus faecalis	Haemophilus influenzae	Match	Influenza A and B virus (-), RSV (-), Coxsackie virus A16(-), HAdV (-), MP(-)	Negative	Negative	Aspergillus spp (-), Cryptococcus (-)
77	79	9923798910	Bacteria	Corynebacterium propinquum, Staphylococcus epidermidis	Negative	/	MTB (-), MP(-), Chlamydia trachomatis (-)	/	Negative	S. pneumoniae (-)
78	80	9923806661	Bacteria	Moraxella lincolnii	Negative	/	MTB (-), HAdV (-), MP(-)	Negative	Negative	S. pneumoniae (-)
79	81	9923806807	Bacteria-virus	HPIV1, Moraxella catarrhalis, Staphylococcus aureus	Moraxella catarrhalis	Match	MTB (-), MP(-), HAdV (-)	MP	Negative	S. pneumoniae (-), Aspergillus spp (-), Cryptococcus (-)
80	82	9923820839	Virus	Human herpesvirus type 7	Enterobacter cloacae, Stenotrophomonas maltophilia, Chryseobacterium indologenes, Pseudomonas aeruginosa, Chryseobacterium gleum	Mismatch	CMV (-), EBV (-)	/	Negative	/
81	83	9923821491	Virus	Bocavirus, HPIV3	Candida albicans	Mismatch	MTB (-)	Negative	HPIV3	Aspergillus spp (-), Cryptococcus (-)
82	84	87600000005	Bacteria-virus-fungi-mycoplasma	HAdV-B, Candida albicans, Roseomonas mucosa, MP, Staphylococcus saprophyticus	Negative	/	MTB (-), Influenza A and B virus (-), EBV (-), CMV (-), HAdV (+)	MP	Negative	S. pneumoniae (-)
83	85	87600000004	Virus	HAdV-B,CMV	Negative	/	MTB (+), CMV (+), EBV (-), Chlamydia trachomatis (-), MP(-)	Negative	RhV	Aspergillus spp (-), Cryptococcus (-)
84	86	87600000010	Virus-fungi-mycoplasma	HPIV3, HAdV-B, MP, Aspergillus fumigatus	/	/	/	/	/	/
85	87	87600000017	Bacteria	Escherichia coli, Shigella flexneri, Klebsiella pneumoniae	Haemophilus influenzae	Mismatch	MTB (-)	Negative	Negative	/
86	88	87600000018	Bacteria-fungi	Corynebacterium propinquum, Staphylococcus aureus, S. pneumoniae, Sphingomonas paucimobilis, Candida albicans	Negative	/	MTB (-), Chlamydia trachomatis (-), MP(-), CMV (-)	MP	Negative	S. pneumoniae (-)
88	90	87600000024	Bacteria-virus-fungi-mycoplasma	HAdV-B, Aspergillus flavus, MP, Staphylococcus epidermidis	/	/	/	/	/	/
89	91	87600000052	Bacteria-virus	Mycobacterium fortuitum, HAdV-B	Nontuberculosis mycobacteria	Mismatch	MTB (-), MP(-), CMV (-), EBV (+)	MP	Negative	S. pneumoniae (-)
91	93	87600000055	Bacteria-virus	HAdV-B, RSV, HPIV3, S. pneumoniae	Negative	/	MTB (-), HAdV (+), MP(+), CMV (+), EBV (-), Enterovirus 71 (-)	MP	Negative	S. pneumoniae (-), Aspergillus spp (-), Cryptococcus (-)
92	94	87600000057	Bacteria-virus	S. pneumoniae, Staphylococcus haemolyticus, Klebsiella pneumoniae, HAdV-B	Staphylococcus epidermidis, Klebsiella pneumoniae	Partly match	MTB (-), MP(-), HAdV (-)	Negative	Negative	S. pneumoniae (-), Aspergillus spp (-), Cryptococcus (-)
93	95	87600000058	Virus	HAdV-B	Aspergillus terreus	Mismatch	MTB (-), CMV (-), HAdV (+), MP(+)	MP	Negative	Aspergillus spp (-), Cryptococcus (-)
94	96	87600000066	Bacteria-virus	Ralstonia mannitolilytica, Staphylococcus aureus, Burkholderia multivorans, Corynebacterium aurimucosum, HAdV-B	Staphylococcus aureus, Acinetobacter baumannii	Partly match	MTB (-), CMV	/	Negative	Aspergillus spp (-), Cryptococcus (-)
96	98	87600000070	Bacteria-mycoplasma	MP, Tropheryma whipplei	Negative	/	MP(+)，HAdV (-)	MP	Negative	S. pneumoniae (-)
82	99	87600000081	Bacteria-virus-fungi	CMV , Candida albicans, Pseudomonas aeruginosa	Negative	/	MTB (-), MP(+), HAdV (-), CMV (-)	MP	/	Aspergillus spp (-), Cryptococcus (-)
97	100	87600000072	Bacteria-virus	Influenza A virus, Staphylococcus aureus, Klebsiella pneumoniae, S. pneumoniae, Acinetobacter baumannii,CMV	Klebsiella pneumoniae	Match	MTB (-), MP(-), CMV (+)	Negative	Negative	/
89	101	87600000101	Bacteria	Haemophilus influenzae, Rothia mucilaginosa	Mycobacterium abscessus	Mismatch	MTB (-), EBV (-), CMV (-)	/	Negative	/
98	102	87600000102	Bacteria-fungi	Klebsiella pneumoniae, Candida albicans, S. pneumoniae	Klebsiella pneumoniae	Match	MTB (-), CMV, MP(+)	MP	Negative	/
99	103	87600000083	Bacteria-virus	Bombyx mori nucleopolyhedrov, HAdV-B, S. pneumoniae	Haemophilus parainfluenzae, Staphylococcus epidermidis	Mismatch	MTB (-), MP(+), HAdV (+), Enterovirus 71(-)	MP	Negative	Aspergillus spp (-), Cryptococcus (-)
101	105	87600000086	Bacteria-virus-fungi-mycoplasma	HAdV-B, Staphylococcus epidermidis, Corynebacterium pseudodiphtheriticum, Candida albicans, Saccharomyces cerevisiae, Dolosigranulum pigrum, MP	Candida albicans	Match	MTB (-), MP(+), HAdV (+), Influenza A virus (-), Influenza B virus (-)	MP	RhV	S. pneumoniae (-), Aspergillus spp (-), Cryptococcus (-)
102	106	87600000085	Bacteria-virus-fungi	HAdV-B, Staphylococcus aureus, Corynebacterium pseudodiphtheriticum, Dolosigranulum pigrum, Aspergillus sydowii	Staphylococcus aureus, Stenotrophomonas maltophilia	Partly match	MTB (-), MP(+), HAdV (+), Influenza A virus (-), Influenza B virus (-)	/	Negative	S. pneumoniae (-), Aspergillus spp (-), Cryptococcus (-)
103	107	87600000084	Bacteria-mycoplasma	Corynebacterium pseudodiphtheriticum, MP, Dolosigranulum pigrum, Moraxella nonliquefaciens	Negative	/	MTB (-), HAdV (-)	MP	Negative	S. pneumoniae (-)
105	109	87600000076	Bacteria-virus	HAdV-B, Staphylococcus epidermidis	Capnocytophaga sputigena	Mismatch	HAdV (-), Influenza A virus (-), Influenza B virus (-), MP(-)	Negative	RhV	/
107	111	87600000092	Bacteria-virus-fungi	HPIV1, Acinetobacter baumannii, S. pneumoniae, Talaromyces marneffei, Candida parapsilosis	Acinetobacter baumannii, Talaromyces marneffei	Match	MTB (-)	Negative	Negative	S. pneumoniae (-), Aspergillus spp (-), Cryptococcus (-), Rotavirus (-)
109	113	87600000091	Bacteria-virus-fungi	Human coronavirus OC43, EBV , S. pneumoniae, Candida albicans	Negative	/	MTB (-), MP(-)	Negative	Negative	S. pneumoniae (+)
110	114	87600000097	Bacteria-virus-fungi-mycoplasma	RhV-A, HAdV-B, MP, S. pneumoniae, Candida albicans	Negative	/	MTB (-), HAdV (-)	/	Negative	S. pneumoniae (-)
111	115	87600000096	Bacteria-virus	CMV , Pseudomonas aeruginosa, S. pneumoniae	Pseudomonas aeruginosa	Match	MTB (-), MP(-), HAdV (+)	MP	Negative	/
112	116	87600000095	Bacteria	S. pneumoniae	Negative	/	MTB (-), MP(-)	Negative	Negative	/
113	117	87600000011	Bacteria-virus	RSV, S. pneumoniae,CMV , Haemophilus influenzae	Haemophilus influenzae	Match	MTB (-), MP(-)，CMV (+)	MP	RSV	/
114	118	87600000098	Negative	Negative	Negative	/	MTB (-), MP(-)	MP	Negative	/
115	119	87600000077	Bacteria	Corynebacterium accolens	/	/	/	/	/	/
117	121	87600000012	Virus-mycoplasma	HAdV-B, MP	Staphylococcus aureus	Mismatch	MTB (-), MP(+), HAdV (+), Influenza A and B virus (-)	MP	Negative	S. pneumoniae (-)
118	122	87600000200	Bacteria-virus	HAdV-B, Human parechovirus type 1, Haemophilus influenzae, S. pneumoniae, Staphylococcus aureus, Klebsiella pneumoniae	Haemophilus influenzae	Match	CMV (-), HAdV (+)	Negative	RhV	/
120	124	87600000196	Bacteria-virus	RhV-C, Pseudomonas aeruginosa	Pseudomonas aeruginosa	Match	MTB (-), MP(+), HAdV (+)	MP	Negative	S. pneumoniae (-), Aspergillus spp (-), Cryptococcus (-)
121	125	87600000195	Bacteria-virus	RhV-A, Staphylococcus aureus, S. pneumoniae	Staphylococcus aureus	Match	MTB (-), HAdV (+), CMV (-), EBV (+)	MP	Negative	/
122	126	87600000192	Negative	Negative	Negative	/	MTB (-)	/	/	/
123	127	87600000191	Virus-mycoplasma	HAdV-B, MP	Negative	/	MTB (-), HAdV (+)	MP	RhV	S. pneumoniae (-)
124	128	87600000190	Bacteria-virus-mycoplasma	RhV-A, Haemophilus influenzae, MP	Haemophilus influenzae	Match	MTB (-)	/	Negative	/
125	129	87600000187	Bacteria-virus-mycoplasma	RhV-A, S. pneumoniae, MP	Negative	/	EBV (-), CMV (-), Human herpes simplex virus type 1 (-), Human herpes simplex virus type 2 (-), HAdV (-)	Negative	Negative	S. pneumoniae (-), Aspergillus spp (-), Cryptococcus (-), Rotavirus (-)
126	130	87600000188	Bacteria	S. pneumoniae	Negative	/	MP(-), Chlamydia trachomatis (-), CMV (-)	/	Negative	/
127	131	87600000186	Virus	HAdV-B	Negative	/	MTB (-), Influenza A and B virus (-), HAdV (+), MP(+)	MP	/	/
128	132	87600000177	Bacteria-virus	RhV-A, HAdV-B, S. pneumoniae	Negative	/	MP(+), HAdV (-), EBV (-), CMV (-)	/	Negative	/
129	133	87600000179	Bacteria-fungi	S. pneumoniae, Candida albicans, MTB	Negative	/	MTB (+)	/	/	/
130	134	87600000178	Mycoplasma	MP	Candida lusitaniae	Mismatch	MTB (-), HAdV (-)	MP	Negative	S. pneumoniae (-)
132	136	87600000168	Bacteria-virus	RhV-A, S. pneumoniae	Serratia marcescens	Mismatch	MTB (-), CMV (-), HAdV (-), MP(-)	/	Negative	S. pneumoniae (-), Rotavirus (-)
133	137	87600000167	Bacteria-virus-fungi	HPIV3, RhV-A, Elizabethkingia anophelis, Staphylococcus epidermidis, Sphingomonas paucimobilis, Candida albicans, Corynebacterium striatum	/	/	/	/	/	/
134	138	J13001000003	Bacteria	Staphylococcus aureus, S. pneumoniae	MP	Mismatch	MTB (-), MP(-)	MP	Negative	/
135	139	J13001000002	Virus	RSV, Bocavirus	Haemophilus influenzae	Mismatch	MTB (-), MP(+), HAdV (+), Chlamydia trachomatis (-), CMV (-)	MP	RSV	S. pneumoniae (-), Aspergillus spp (-), Cryptococcus (-)
137	141	87600000161	Bacteria-mycoplasma	MP, S. pneumoniae, Staphylococcus warneri	Staphylococcus epidermidis, Staphylococcus haemolyticus	Mismatch	MTB (-), MP(+), HAdV (-)	MP	Negative	/
138	142	87600000204	Bacteria-virus	Bocavirus, RhV-C, Klebsiella pneumoniae, S. pneumoniae	Klebsiella pneumoniae	Match	CMV (+), MP(-), Chlamydia trachomatis (-)	Negative	Negative	S. pneumoniae (-)
139	144	87600000148	Virus	Bocavirus, HPIV4	Negative	/	MP(+), RSV (-), Chlamydia trachomatis (-), CMV (-), HAdV (-)	MP	Negative	Rotavirus (-)
140	145	87600000144	Bacteria-virus	Human polyomavirus type 4, RhV-A, S. pneumoniae, Corynebacterium propinquum	Staphylococcus hominis	Mismatch	MTB (-), Chlamydia trachomatis (-), HAdV (-), MP(-), CMV (-)	MP	Negative	S. pneumoniae (+), Aspergillus spp (-), Cryptococcus (-)
141	146	87600000141	Bacteria	Staphylococcus epidermidis	Negative	/	MTB (-)	/	/	Aspergillus spp (-), Cryptococcus (-)
142	147	87600000138	Bacteria-virus	HAdV-B, Betacoronavirus 1, Klebsiella pneumoniae	Negative	/	EBV (-), CMV (-), MP(-), HAdV (+)	Negative	RhV	Aspergillus spp (-), Cryptococcus (-)
143	148	87600000194	Virus	CMV	Negative	/	/	/	/	/
140	150	87600000132	Bacteria-virus	Human polyomavirus type 4, S. pneumoniae	/	/	/	/	/	/
146	152	87600000128	Bacteria-virus	RhV-C, S. pneumoniae	Pseudomonas aeruginosa	Mismatch	MTB (-), MP(-)	/	Negative	/
147	153	87600000127	Bacteria-virus-fungi	CMV , S. pneumoniae, Candida albicans	Klebsiella pneumoniae, Candida albicans	Partly match	MTB (-), CMV (+), MP(-), Chlamydia trachomatis (-),	Negative	Negative	S. pneumoniae (-), Aspergillus spp (-), Cryptococcus (-)
55	156	87600000118	Bacteria-virus	CMV , Haemophilus influenzae, S. pneumoniae	Negative	/	MTB (-), MP(-)	Negative	Negative	S. pneumoniae (-)
150	157	87600000119	Virus	HAdV-B,CMV	Acinetobacter baumannii	Mismatch	MTB (-), MP(-), Chlamydia trachomatis (-), HAdV (+), CMV (-)	Negative	RhV	S. pneumoniae (-), Aspergillus spp (-), Cryptococcus (-), Rotavirus (-)
151	158	87600000117	Negative	Negative	Negative	/	MTB (-)	/	Negative	/
152	159	87600000114	Bacteria-virus-fungi	RhV-A, CMV, Streptococcus mitis, Pneumocystis jirovecii , Saccharomyces cerevisiae	Negative	/	MTB (-), Enterovirus 71 (-), Coxsackie virus (-), CMV (-), EBV (-)	/	Negative	Cryptococcus (-)
153	160	87600000113	Bacteria-virus-fungi	EBV, HSV1,CMV, S. pneumoniae, Candida albicans	Negative	/	MTB (-), MP(-)	MP	Negative	S. pneumoniae (-), Aspergillus spp (-), Cryptococcus (-)
155	162	87600000106	Bacteria	Staphylococcus epidermidis, S. pneumoniae	Negative	/	MTB (-), MP(-), HAdV (-)	Negative	Negative	Aspergillus spp (-), Cryptococcus (+)
156	163	87600000103	Virus	RhV-B	Negative	/	/	/	/	/
159	166	87600000211	Mycoplasma	MP	Klebsiella pneumoniae	Mismatch	MTB (-), MP(+)	Negative	/	S. pneumoniae (+), Aspergillus spp (-), Cryptococcus (-)
160	167	87600000214	Bacteria-virus	Influenza A virus, S. pneumoniae	Negative	/	MTB (-), Influenza A virus (+), Influenza B virus (-), HAdV (-), MP(-)	MP	Influenza A virus	S. pneumoniae (-), Aspergillus spp (-), Cryptococcus (-)
161	168	87600000222	Bacteria-virus-mycoplasma	RhV-C, CMV, S. pneumoniae, Serratia marcescens, MP	Negative	/	MTB (-), MP(+)	/	Negative	/
162	169	87600000218	Negative	Negative	/	/	/	/	/	/
4	170	87600000224	Bacteria-virus	Bocavirus, S. pneumoniae	Negative	/	MTB (-), EBV (-), CMV (-), MP(-), HAdV (-)	MP	Negative	Aspergillus spp (-), Cryptococcus (-)
163	171	87600000228	Bacteria-fungi	S. pneumoniae, Acinetobacter baumannii, Candida tropicalis	Negative	/	MTB (-)	Negative	Negative	Aspergillus spp (-), Cryptococcus (-)
164	172	87600000232	Negative	Negative	/	/	/	/	/	/
165	174	87600000240	Virus	HSV1, RhV-C	Saccharomyces cerevisiae, Stenotrophomonas maltophilia	Mismatch	MTB (-), Influenza A virus (+), Influenza B virus (-), Human herpes simplex virus type 1 (+), MP(-), Enterovirus 71 (-), Coxsackie virus (-)	Negative	Negative	S. pneumoniae (-), Aspergillus spp (-), Cryptococcus (-), Rotavirus (-), Influenza A virus (-)
165	175	87600000242	Virus	HSV1	/	/	/	/	/	/
166	176	87600000237	Bacteria-virus	Influenza C virus, S. pneumoniae	Negative	/	MTB (-), MP(-), HAdV (+)	MP	HAdV	S. pneumoniae (+), Influenza A virus (-)
167	177	87600000245	Bacteria-virus	HSV1, S. pneumoniae, Haemophilus influenzae	Negative	/	MTB (-)	/	Negative	/
168	178	87600000247	Bacteria	S. pneumoniae	Negative	/	MTB (-), MP(+)	MP	/	Influenza A virus (-)
162	179	87600000246	Bacteria	Enterococcus faecalis, Staphylococcus epidermidis	Escherichia coli, Klebsiella pneumoniae, Chryseobacterium indologenes, Acinetobacter baumannii	Mismatch	MTB (-), MP(-), HAdV (+), Influenza A and B virus (-)	/	Negative	Aspergillus spp (-), Cryptococcus (-), Rotavirus (-)
169	180	87600000249	Bacteria-virus	Haemophilus influenzae, CMV	Negative	/	MTB (-), MP(-), HAdV (-)	MP	Negative	S. pneumoniae (-)
170	181	87600000252	Bacteria-virus	RSV, Haemophilus influenzae, S. pneumoniae, Staphylococcus aureus, Moraxella catarrhalis, Escherichia coli	Haemophilus influenzae, Escherichia coli	Match	MP(-), Chlamydia trachomatis (-), RSV (-)	/	RSV	Influenza A virus (-)
171	182	87600000259	Bacteria-virus	CMV , S. pneumoniae, Staphylococcus aureus, Haemophilus influenzae, Klebsiella pneumoniae	Haemophilus influenzae	Match	MTB (-), CMV (-), MP(+), Chlamydia trachomatis (-)	MP	Negative	S. pneumoniae (-), Aspergillus spp (-), Cryptococcus (-)
13	183	87600000261	Bacteria	Staphylococcus aureus, S. pneumoniae	Haemophilus parainfluenzae, Staphylococcus aureus	Partly match	MTB (-), MP(-), HAdV (-), CMV (-)	/	Negative	/
172	184	87600000272	Bacteria-virus	RSV, S. pneumoniae	Enterobacter cloacae, Haemophilus parainfluenzae	Mismatch	CMV (-), RSV (+), MP(-), HAdV (-)	Negative	RSV	S. pneumoniae (-), Influenza A virus (-)
173	185	87600000281	Bacteria	S. pneumoniae	S. pneumoniae	Match	MTB (-)	MP	Negative	S. pneumoniae (+)
174	186	87600000279	Bacteria-virus	RhV-C, S. pneumoniae, Haemophilus influenzae	Negative	/	MTB (-)	/	Negative	/
175	187	87600000283	Bacteria-chlamydia	Streptococcus infantis, Chlamydia trachomatis	Negative	/	MTB (-), MP(-), HAdV (-)	MP	Negative	S. pneumoniae (-), Aspergillus spp (-), Cryptococcus (-), Influenza A virus (+)
176	188	87600000280	Bacteria	Staphylococcus epidermidis, Staphylococcus aureus, S. pneumoniae	Nontuberculosis mycobacteria	Mismatch	MTB (-), MP(-)	MP	Negative	S. pneumoniae (-), Aspergillus spp (-), Cryptococcus (-)
4	191	87600000287	Bacteria	S. pneumoniae	Negative	/	MTB (-), MP(-), HAdV (-)	MP	Negative	Aspergillus spp (-), Cryptococcus (-)
178	192	87600000289	Bacteria-virus	RSV, CMV, Moraxella catarrhalis, S. pneumoniae	Negative	/	MTB (-), MP(-), HAdV (-)	MP	RSV	S. pneumoniae (-), Influenza A virus (+)
93	194	87600000291	Bacteria-virus	Human coronavirus type 229E, Pseudomonas aeruginosa, S. pneumoniae, Haemophilus influenzae	Pseudomonas aeruginosa	Match	MTB (-)	MP	Negative	Aspergillus spp (-), Cryptococcus (-)
180	195	87600000290	Bacteria-virus-fungi	RSV, Moraxella catarrhalis, S. pneumoniae, Candida albicans	Moraxella catarrhalis, Escherichia coli	Partly match	MTB (-), MP(-), HAdV (-)	MP	RSV	S. pneumoniae (-), Aspergillus spp (-), Cryptococcus (-)
181	196	87600000292	Bacteria-virus	HPIV3, Streptococcus mitis, S. pneumoniae	Escherichia coli	Mismatch	MTB (-), MP(-), Chlamydia trachomatis (-), RSV (-), HAdV (-), CMV	Negative	HPIV3	Aspergillus spp (-), Cryptococcus (-)
182	197	9922061923	Bacteria	Staphylococcus aureus, S. pneumoniae	Negative	/	HAdV (+)	/	/	Aspergillus spp (-), Cryptococcus (-)
183	198	9922118794	Bacteria-virus-fungi	CMV, EBV, Nocardia farcinica, Aspergillus fumigatus, Human coronavirus type 229E	Aspergillus fumigatus, Nocardia pyogenes, Elizabethkingia meningoseptica	Partly match	MTB (-), CMV (+), MP(-), HAdV (-), Influenza A and B virus (-)	MP	/	S. pneumoniae (-), Aspergillus spp (-), Cryptococcus (-)
184	199	9922168643	Bacteria	Haemophilus parainfluenzae, Corynebacterium accolens	Negative	/	MTB (-), Influenza A and B virus (-), MP(-)	MP	Negative	S. pneumoniae (-)
185	200	9922208762	Bacteria-virus	CMV, Haemophilus influenzae, S. pneumoniae	Haemophilus influenzae	Match	MTB (-), MP(-)	Negative	Negative	S. pneumoniae (-)
186	201	9922192303	Bacteria	S. pneumoniae, Staphylococcus haemolyticus, Haemophilus influenzae	Negative	/	MTB (-), MP(-), HAdV (-)	Negative	/	S. pneumoniae (-)
4	202	9922229389	Bacteria	S. pneumoniae	Negative	/	HAdV (-)	MP	Negative	S. pneumoniae (-)
187	203	9922317796	Bacteria	S. pneumoniae, Roseomonas mucosa	Negative	/	MTB (-), CMV (+)	Negative	Negative	/
188	205	9922333104	Bacteria	Staphylococcus epidermidis	Negative	/	MTB (-), Influenza A and B virus (-), RSV (-), EBV (-)	MP	Negative	S. pneumoniae (-), Aspergillus spp (-), Cryptococcus (-)
189	206	9922336103	Bacteria	Corynebacterium striatum, S. pneumoniae	Klebsiella pneumoniae	Mismatch	CMV (-), Hepatitis C virus (-), Human herpes simplex virus type 1 and 2 (-)	Negative	Negative	Aspergillus spp (-), Cryptococcus (-), Rotavirus (-)
190	207	9922377680	Bacteria	Staphylococcus aureus, S. pneumoniae	Staphylococcus aureus	Match	MTB (-), CMV (-)	MP	Negative	/
191	208	9922378466	Bacteria	Klebsiella pneumoniae, S. pneumoniae, Acinetobacter baumannii, Staphylococcus epidermidis	Klebsiella pneumoniae	Match	MP(-)	/	Negative	/
194	211	9922410024	Bacteria	S. pneumoniae	Negative	/	MTB (-), MP(-)	MP	Negative	S. pneumoniae (-), Aspergillus spp (-), Cryptococcus (-)
189	212	9922425211	Bacteria-virus-fungi	Aspergillus fumigatus, HSV3, Corynebacterium striatum	/	/	/	/	/	/
195	213	9922451828	Bacteria	Staphylococcus epidermidis	Staphylococcus epidermidis, Staphylococcus caprae	Partly match	MTB (-), MP(-), CMV (-)	Negative	Negative	S. pneumoniae (-)
197	215	9922501225	Bacteria	Haemophilus influenzae	Bacillus Honaker	Mismatch	MTB (-), MP(-)	Negative	Negative	S. pneumoniae (-)
198	216	9922518946	Bacteria-virus-fungi	Acinetobacter baumannii, S. pneumoniae, Staphylococcus epidermidis, Candida albicans,CMV	Negative	/	MTB (-)	Negative	Negative	Aspergillus spp (-), Cryptococcus (-)
199	217	9922528491	Bacteria	Staphylococcus lugdunensis	Negative	/	MTB (-), Hepatitis B virus (+)	MP	Negative	Aspergillus spp (-), Cryptococcus (-)
202	220	9922570735	Bacteria	Tropheryma whipplei, S. pneumoniae	Negative	/	MTB (-), MP(-), EBV (+), CMV (+)	/	Negative	/
203	221	9922585450	Bacteria-virus	RhV-A, Staphylococcus aureus, S. pneumoniae	Negative	/	MTB (-), MP(-), HAdV (-), Influenza A and B virus (-)	Negative	Negative	S. pneumoniae (-)
204	222	9922585322	Bacteria-virus	RhV-A, S. pneumoniae, Staphylococcus aureus	Negative	/	/	/	/	S. pneumoniae (+)
205	223	9922608156	Bacteria	Staphylococcus aureus, Staphylococcus pettenkoferi	Proteus mirabilis	Mismatch	MTB (-), CMV (-), EBV (+), MP(-)	Negative	Negative	/
206	224	9922606926	Bacteria-virus	Staphylococcus aureus,CMV	Negative	/	/	Negative	Negative	S. pneumoniae (-)
207	225	9922603915	Bacteria-virus	Enterovirus D68, S. pneumoniae	Negative	/	MTB (-), CMV (+)	Negative	Negative	S. pneumoniae (-)
208	226	9922611249	Bacteria	Tropheryma whipplei, Haemophilus influenzae	Negative	/	MTB (-), CMV (-)	Negative	Negative	S. pneumoniae (-)
209	227	9922638035	Bacteria-virus	RhV-A, Haemophilus parainfluenzae	Negative	/	MTB (-), MP(-), HAdV (-), CMV (+)	Negative	Negative	S. pneumoniae (-)
210	228	9922653367	Bacteria-virus	RhV-A, Haemophilus influenzae, Staphylococcus epidermidis	Negative	/	MTB (-), CMV (-)	MP	Negative	S. pneumoniae (-), Aspergillus spp (-), Cryptococcus (-)
211	229	9922665803	Bacteria-virus	RhV-A, Staphylococcus aureus, Corynebacterium striatum, RSV	Negative	/	MTB (-), CMV (-), EBV (-), MP(-)	MP	Negative	Aspergillus spp (-), Cryptococcus (-)
