# Supplementary material for: Metagenomic next-generation sequencing of bronchoalveolar lavage fluid assists in the diagnosis of pathogens associated with lower respiratory tract infections in children
Source: Front Cell Infect Microbiol. 2023 Sep 26;13:1220943. doi: 10.3389/fcimb.2023.1220943 (PMC10562542; doi:10.3389/fcimb.2023.1220943)
Supplement: Supplementary Table 4 — Medication information before and after mNGS detection in children with LRTI. [file Table_4.xlsx]

## Sheet: Sheet1
Patient No.	Medication strategy before examination of mNGS	Medication strategy after examination of mNGS	Whether to change medication strategy	The time of medication was adjusted to the time of mNGS report	Adjusting Medication strategies	Clinical Outcoms
1	Cefaclor, Singulair, Pediatric antitussive oral liquid, Ketotifen, Nebulize	Amoxicillin and Clavulanate Potassium Tablets, Nebulize	Yes	24 h	According to the mNGS result, the antibiotic was changed to S. pneumoniae sensitive amoxicillin and clavulanate potassium tablets, and the asthma medication was ceased	Discharged
2	CeftriaxoneTazobactam, Meropenem, Voriconazole, Dexamethasone, Piperacillin Sodium and Tazobactam Sodium for Injection, Ambroxol, Amphotericin B, Piperacillin-tazobactam, Ambroxol + Chenol enteric soft capsule, Compound ipratropium bromide solution for inhalation, Compound sulfamethoxazole Tablets	Compound sulfamethoxazole Tablets, Amphotericin B, Piperacillin-tazobactam, Ribavirin, Piperacillin Sodium and Tazobactam Sodium for Injection	Yes	3d	/	Discharged
3	/	/	/	/	/	Discharged
4	Piperacillin-tazobactam, Voriconazole, Azithromycin	Piperacillin-tazobactam, Voriconazole, Voriconazole	Yes	24 h	Medication adjustment was not based on the results of mNGS	Discharged
5	Voriconazole	Voriconazole, Sulfamethoxazole	Yes	24 h	Broad-spectrum antimicrobial agent was added according to mNGS result	Discharged
6	Amoxicillin and Clavulanate Potassium	Amoxicillin and Clavulanate Potassium	No	/	/	Discharged
7	Piperacillin-tazobactam, Azithromycin, Voriconazole	Piperacillin-tazobactam , Zithromax, Voriconazole	No	/	/	Discharged
8	Imipenem, Caspofungin Acetate For Injection, Zithromax,	Imipenem, Sulperazone, Caspofungin Acetate For Injection	Yes	3d	/	Discharged
9	Piperacillin Sodium and Tazobactam Sodium for Injection	/	/	/	/	Discharged
10	Sulperazone	Sulperazone, Amphotericin B, Amoxicillin and Clavulanate Potassium Tablets	Yes	24 h	According to the mNGS result, the antibiotic was changed to S. pneumoniae sensitive amoxicillin and clavulanate potassium tablets, and antifungal agent was added empirically	Discharged
11	Amphotericin B liposomes for injection+Caspofungin Acetate For Injection, Amphotericin B liposomes for injection, Azithromycin	/	/	/	/	Discharged
12	Piperacillin Sodium and Tazobactam Sodium for Injection, Amoxicillin and Clavulanate Potassium Tablets	Teicoplanin, Piperacillin Sodium and Tazobactam Sodium for Injection	Yes	3d	/	Discharged
13	Cefuroxime	Teicoplanin, Sulperazone	Yes	24 h	Based on mNGS result, the antibiotics were adjusted to drug-resistant staphylococcus-sensitive teicoplanin, increasing the sulperazone against Pseudomonas aeruginosa	Discharged
14	Linezolid Suspension, Voriconazole	Linezolid Suspension, Voriconazole	No	/	/	Discharged
15	Linezolid, Azithromycin	/	/	/	/	Discharged
16	Imipenem cilastatin sodium for injection	Fluconazole	Yes	2d	According to the mNGS result, drug for the treatment of Candida was added	Discharged
17	Zithromax	/	/	/	/	Discharged
18	Zithromax	Piperacillin Sodium and Tazobactam Sodium for Injection, Azithromycin	Yes	2d	According to the result of mNGS, piperacillin sodium and tazobactam sodium for injection were added for Staphylococcus aureus	Discharged
19	Piperacillin Sodium and Tazobactam Sodium for Injection, Zithromax	/	/	/	/	Discharged
20	Prednisone Acetate Tablets	/	/	/	/	Discharged
21	Zithromax, Piperacillin Sodium and Tazobactam Sodium for Injection	Cefoperazone-sulbactam, Imipenem	Yes	2d	According to the result of mNGS, the drug combination was adjusted for Pseudomonas infection	Discharged
22	Prednisone Acetate Tablets, Methotrexate	/	/	/	/	Discharged
23	Piperacillin Sodium and Tazobactam Sodium for Injection	Piperacillin Sodium and Tazobactam Sodium for Injection	No	/	/	Discharged
24	/	/	/	/	/	Discharged
25	Imipenem, Teicoplanin, Voriconazole	Imipenem, Teicoplanin, Voriconazole	No	/	/	Discharged
26	Piperacillin Sodium and Tazobactam Sodium for Injection	Piperacillin Sodium and Tazobactam Sodium for Injection	No	/	/	Discharged
27	Zithromax	/	/	/	/	Discharged
28	Teicoplanin for Injection, Meropenem	/	/	/	/	Discharged
29	Linezolid, Sulperazone	/	/	/	/	Discharged
30	/	/	/	/	/	Transferred to another hospital
31	Piperacillin sodium and sulbactum sodium, Azithromycin	/	/	/	/	Discharged
32	Piperacillin Sodium and Tazobactam Sodium for Injection	Piperacillin Sodium and Tazobactam Sodium for Injection	No	/	/	Discharged
33	Ceftriaxone	/	/	/	/	Discharged
34	Singulair, Procaterol Hydrochloride Tablets	/	/	/	/	Discharged
35	/	/	/	/	/	Discharged
36	Sulperazone, Azithromycin, Teicoplanin, Voriconazole	Meropenem, Azithromycin, Teicoplanin, Voriconazole	Yes	24 h	Medication adjustment was not based on the result of mNGS	Discharged
37	Imipenem, Zithromax	/	/	/	/	Discharged
38	Sulperazone	/	/	/	/	Discharged
39	Zithromax	Zithromax	No	/	/	Discharged
40	Cefuroxime,	/	/	/	/	Discharged
41	Piperacillin Sodium and Tazobactam Sodium for Injection	/	/	/	/	Discharged
42	Sulperazone, Teicoplanin, Ganciclovir	Sulperazone, Teicoplanin	Yes	24 h	Medication adjustment was not based on the result of mNGS	Discharged
43	Oseltamivir	Oseltamivir	No	/	/	Discharged
44	Teicoplanin, Voriconazole	Teicoplanin, Voriconazole	No	/	/	Discharged
45	Amoxicillin and Clavulanate Potassium Tablets	/	/	/	/	Discharged
46	Teicoplanin, Amphotericin B	Teicoplanin, Amphotericin B	No	/	/	Discharged
47	Nebulize, Piperacillin Sodium and Tazobactam Sodium for Injection, Zithromax	Nebulize, Piperacillin Sodium and Tazobactam Sodium for Injection, Zithromax	No	/	/	Discharged
48	Azithromycin, Sulperazone	Azithromycin, Sulperazone	No	/	/	Discharged
49	Sulperazone, Zithromax, Amphotericin B	Sulperazone, Zithromax, Amphotericin B	No	/	/	Discharged
50	Sulperazone	Sulperazone, Zithromax	Yes	24 h	According to the result of mNGS, antibiotics were added	Discharged
51	Meropenem, Vancomycin, Zithromax, Teicoplanin for Injection	Linezolid, Meropenem, Vancomycin, Zithromax	Yes	24 h	According to the result of mNGS, the drug against gram-positive bacteria infection was replaced by the drug against Gram-positive cocci	Discharged
52	Piperacillin Sodium and Tazobactam Sodium for Injection	/	/	/	/	Discharged
53	Meropenem	Meropenem	No	/	/	Discharged
54	Piperacillin Sodium and Tazobactam Sodium for Injection, Azithromycin	Piperacillin Sodium and Tazobactam Sodium for Injection, Azithromycin	No	/	/	Discharged
55	Sulperazone	Sulperazone	No	/	/	Discharged
56	Vancomycin, Meropenem	/	/	/	/	Discharged
57	Cefuroxime	/	/	/	/	Discharged
58	Azithromycin, Zithromax	/	/	/	/	Discharged
59	/	/	/	/	/	Discharged
60	Piperacillin Sodium and Tazobactam Sodium for Injection, Azithromycin	Piperacillin Sodium and Tazobactam Sodium for Injection, Azithromycin	No	/	/	Discharged
61	Cefuroxime	Amoxicillin and Clavulanate Potassium Tablets	Yes	24 h	Based on the mNGS result, the broad-spectrum antibiotic was replaced by amoxicillin clavulanate potassium tablets against Haemophilus influenzae	Discharged
62	Zithromax, Sulperazone, Teicoplanin for Injection, Teicoplanin	Zithromax, Sulperazone, Teicoplanin for Injection, Teicoplanin	No	/	/	Discharged
63	Piperacillin Sodium and Tazobactam Sodium for Injection, Zithromax	Zithromax, Voriconazole	Yes	24 h	Antifungal drug was added according to the mNGS result	Discharged
64	Nebulize	Nebulize	No	/	/	Discharged
65	Cefuroxime, Amoxicillin and Clavulanate Potassium Tablets, Zithromax	Cefuroxime, Amoxicillin and Clavulanate Potassium Tablets, Zithromax	No	/	/	Discharged
66	Azithromycin, Nebulize	Azithromycin, Nebulize	No	/	/	Discharged
67	Zithromax, Oseltamivir phosphate particles, Piperacillin-tazobactam	Zithromax, Oseltamivir phosphate particles, Piperacillin-tazobactam, Voriconazole	Yes	24 h	Antifungal drug was added according to the mNGS result	Discharged
68	Cefuroxime, Azithromycin	Cefuroxime, Azithromycin	No	/	/	Discharged
69	Nebulize, Azithromycin, Zithromax	Nebulize, Azithromycin, Zithromax	No	/	/	Discharged
70	Amoxicillin and Clavulanate Potassium Tablets, Zithromax	Amoxicillin and Clavulanate Potassium Tablets, Zithromax	No	/	/	Discharged
71	Zithromax	Amoxicillin and Clavulanate Potassium Tablets	Yes	24 h	According to the mNGS test result, the antibiotic was changed to antibacterial drug for Staphylococcus aureus	Discharged
72	Nebulize	/	/	/	/	Discharged
73	Sulperazone	Sulperazone, Teicoplanin	Yes	3d	/	Discharged
74	Ceftriaxone	Ceftriaxone, Ganciclovir	Yes	24 h	Antiviral drug was added according to the mNGS result	Discharged
75	Azithromycin	Cefixime	Yes	24 h	Based on the mNGS result, drug was adjusted to treat Gram-positive bacilli	Discharged
76	Nebulize	Cefuroxime	Yes	24 h	Antimicrobial drug was added according to mNGS result	Discharged
77	Itraconazole	Discontinuation itraconazole	Yes	24 h	Based on the mNGS results, antifungal drug was discontinued	Discharged
78	Nebulize	Amoxicillin and Clavulanate Potassium	Yes	24 h	Antimicrobial drug was added according to mNGS result	Discharged
79	Amoxicillin and Clavulanate Potassium	Amoxicillin and Clavulanate Potassium	No	/	/	Discharged
80	Fluconazole , Teicoplanin for Injection, Sulperazone	Fluconazole , Teicoplanin for Injection, Sulperazone	No	/	/	Discharged
81	Meropenem, Teicoplanin for Injection	Meropenem, Teicoplanin for Injection	No	/	/	Discharged
82	Sulperazone, Azithromycin	Sulperazone, Azithromycin, Voriconazole	Yes	24 h	Antifungal drug was added according to the mNGS result	Discharged
83	Meropenem, Teicoplanin for Injection, Voriconazole, Ganciclovir	Meropenem, Teicoplanin for Injection, Voriconazole, Ganciclovir	No	/	/	Discharged
84	/	/	/	/	/	Discharged
85	Linezolid Suspension, Voriconazole	/	/	/	/	Discharged
86	Azithromycin	/	/	/	/	Discharged
87	Meropenem, Teicoplanin, Voriconazole, Sulfamethoxazole, Sulperazone, Zithromax	Meropenem, Teicoplanin, Voriconazole, Sulfamethoxazole, Sulperazone, Zithromax, Ganciclovir	Yes	2d	Antiviral drug was added according to the mNGS result	Discharged
88	/	/	/	/	/	Discharged
89	Teicoplanin, Meropenem, Teicoplanin for Injection, Voriconazole, Ganciclovir	Teicoplanin, Meropenem, Teicoplanin for Injection, Voriconazole, Ganciclovir	No	/	/	Discharged
90	Moxalactam, Piperacillin sodium and sulbactum sodium, Voriconazole	Teicoplanin for Injection, Sulperazone	Yes	2d	Medication adjustment was not based on the results of mNGS	Discharged
91	Ceftriaxone, Sulperazone, Zithromax	Teicoplanin for Injection, Sulperazone	Yes	24 h	/	Discharged
92	Voriconazole, Meropenem, Sulperazone, Linezolid	/	/	/	/	Discharged
93	Azithromycin, Teicoplanin for Injection, Meropenem	Azithromycin, Teicoplanin for Injection, Meropenem	No	/	/	Discharged
94	Sulperazone, Linezolid	Sulperazone, Linezolid	No	/	/	Discharged
95	Tazocin, Voriconazole, Azithromycin	/	/	/	/	Transferred to another hospital
96	Amoxicillin and Clavulanate Potassium Tablets, Piperacillin-sulbactam, Zithromax	Amoxicillin and Clavulanate Potassium Tablets, Piperacillin-sulbactam, Zithromax	No	/	/	Discharged
97	Sulperazone	Sulperazone	No	/	/	Discharged
98	Sulperazone, Zithromax	Sulperazone, Zithromax, Voriconazole	Yes	24 h	Antifungal drug was added according to the mNGS result	Discharged
99	Piperacillin-sulbactam, Zithromax	Piperacillin-sulbactam, Zithromax	No	/	/	Discharged
100	Piperacillin Sodium and Tazobactam Sodium for Injection, Oseltamivir phosphate particles, Amphotericin B	Piperacillin Sodium and Tazobactam Sodium for Injection, Oseltamivir phosphate particles, Amphotericin B	No	/	/	Death
101	Meropenem, Zithromax, Teicoplanin	Meropenem, Zithromax, Teicoplanin, Voriconazole	Yes	24 h	Antifungal drug was added according to the mNGS result	Discharged
102	Tienam, Zithromax	Tienam, Zithromax, Teicoplanin	Yes	24 h	Based on the mNGS result, teicoplanin, which was more potent against Staphylococcus aureus, was added	Discharged
103	Zithromax, Piperacillin, Tazobactam	Zithromax, Piperacillin, Tazobactam	No	/	/	Discharged
104	Tienam, Acyclovir	Tienam, Acyclovir, Teicoplanin for Injection	Yes	2d	Antimicrobial drug for Gram-positive bacteria was added according to mNGS results	Discharged
105	Piperacillin sodium and tazobactam sodium for injection, Zithromax, Sulperazone, Teicoplanin for Injection, Meropenem	/	/	/	/	Death
106	Sulperazone	Sulperazone	No	/	/	Discharged
107	Amoxicillin and Clavulanate Potassium Tablets, Amoxicillin and Clavulanate Potassium, Piperacillin-tazobactam	Piperacillin-tazobactam, Amphotericin B	Yes	24 h	Antifungal drug was added according to the mNGS result	Discharged
108	Tazocin, Voriconazole	/	/	/	/	Discharged
109	/	/	/	/	/	Discharged
110	/	/	/	/	/	Discharged
111	Sulperazone, Azithromycin	Sulperazone, Azithromycin	No	/	/	Discharged
112	/	/	/	/	/	Discharged
113	Azithromycin	/	/	/	/	Discharged
114	Piperacillin sodium and tazobactam sodium for injection	/	/	/	/	Discharged
115	Azithromycin	/	/	/	/	Discharged
116	/	/	/	/	/	Transferred to another hospital
117	Teicoplanin for Injection, Piperacillin-sulbactam, Zithromax	Teicoplanin for Injection, Piperacillin-sulbactam, Zithromax	No	/	/	Discharged
118	Zithromax, Ceftriaxone	Zithromax, Ceftriaxone	No	/	/	Discharged
119	Azithromycin, Teicoplanin for Injection, Sulperazone, Meropenem	Azithromycin, Teicoplanin for Injection, Sulperazone, Meropenem	No	/	/	Discharged
120	Amoxicillin and Clavulanate Potassium Tablets, Piperacillin-sulbactam	/	/	/	/	Discharged
121	Azithromycin, Voriconazole	Azithromycin, Voriconazole	No	/	/	Discharged
122	/	/	/	/	/	Discharged
123	Zithromax, Imipenem	Zithromax, Imipenem	No	/	/	Discharged
124	Zithromax, Piperacillin-tazobactam	Zithromax, Piperacillin-tazobactam	No	/	/	Discharged
125	Zithromax, Meropenem	Zithromax, Meropenem	No	/	/	Discharged
126	Zithromax, Sulperazone	/	/	/	/	Discharged
127	Azithromycin, Teicoplanin for Injection, Meropenem for Injection	Azithromycin, Teicoplanin for Injection, Meropenem for Injection	No	/	/	Discharged
128	Sulperazone, Zithromax	Sulperazone, Zithromax	No	/	/	Discharged
129	Isoniazide, Rifampicin, Pyrazinamide	/	/	/	/	Discharged
130	Piperacillin-tazobactam, Azithromycin	Piperacillin-tazobactam, Azithromycin	No	/	/	Discharged
131	Cefuroxime, Zithromax	Cefuroxime, Zithromax	No	/	/	Discharged
132	/	/	/	/	/	Discharged
133	/	/	/	/	/	Discharged
134	Azithromycin	Azithromycin	No	/	/	Discharged
135	/	Meropenem, Zithromax	/	/	/	Discharged
136	Piperacillin sodium and tazobactam sodium for injection, Voriconazole, Valaciclovir	/	/	/	/	Discharged
137	Teicoplanin for Injection, Sulperazone, Amphotericin B, Zithromax	Teicoplanin for Injection, Sulperazone, Amphotericin B, Zithromax	No	/	/	Discharged
138	Piperacillin-sulbactam	Piperacillin-sulbactam	No	/	/	Discharged
139	Amoxicillin and Clavulanate Potassium Tablets, Zithromax, Piperacillin sodium and tazobactam sodium for injection	Amoxicillin and Clavulanate Potassium Tablets, Zithromax, Piperacillin sodium and tazobactam sodium for injection	No	/	/	Discharged
140	Teicoplanin for Injection, Zithromax, Sulperazone	Teicoplanin for Injection, Zithromax, Sulperazone	No	/	/	Discharged
141	Azithromycin	/	/	/	/	Discharged
142	Meropenem, Teicoplanin for Injection, Zithromax	Meropenem, Teicoplanin for Injection, Zithromax	No	/	/	Discharged
143	Linezolid Suspension, Compound sulfamethoxazole, Posaconazole	Linezolid Suspension, Compound sulfamethoxazole, Posaconazole	No	/	/	Discharged
144	/	/	/	/	/	Discharged
145	Imipenem, Teicoplanin	/	/	/	/	Discharged
146	Sulperazone	Sulperazone, Teicoplanin for Injection	Yes	24 h	Teicoplanin, which increases streptococcal susceptibility according to mNGS results	Discharged
147	Sulperazone, Voriconazole	Sulperazone, Voriconazole	No	/	/	Discharged
148	Sulperazone, Teicoplanin for Injection, Voriconazole	Sulperazone, Teicoplanin for Injection, Voriconazole	No	/	/	Discharged
149	Posaconazole	/	/	/	/	Discharged
150	Cefoperazone-sulbactam, Azithromycin, Meropenem, Fluconazole	/	/	/	/	Death
151	Sulperazone, Teicoplanin for Injection	Sulperazone, Teicoplanin for Injection	No	/	/	Discharged
152	Meropenem, Voriconazole	Meropenem, Voriconazole	No	/	/	Discharged
153	Zithromax	Zithromax, Sulperazone	Yes	24 h	Medication adjustment was not based on the results of mNGS	Discharged
154	/	/	/	/	/	Discharged
155	Amphotericin B	Amphotericin B	No	/	/	Discharged
156	Patient discharge	/	/	/	/	Discharged
157	Sulperazone, Entecavir	Sulperazone, Entecavir	No	/	/	Discharged
158	/	/	/	/	/	Discharged
159	Meropenem, Zithromax, Azithromycin, Teicoplanin for Injection, Piperacillin Sodium and Tazobactam Sodium for Injection	Meropenem, Zithromax, Azithromycin, Teicoplanin for Injection, Piperacillin Sodium and Tazobactam Sodium for Injection	No	/	/	Discharged
160	Sulperazone, Oseltamivir phosphate particles, Teicoplanin for Injection	Sulperazone, Oseltamivir phosphate particles, Teicoplanin for Injection, Zithromax	Yes	24 h	According to the mNGS results, the drug zisumax for the treatment of Gram-positive bacteria was added	Discharged
161	Zithromax	Zithromax, Ceftriaxone	Yes	24 h	Ceftriaxone for treatment of Serratia marcescens was added based on mNGS results	Discharged
162	Teicoplanin for Injection, Amphotericin B for Injection	Linezolid, Itraconazole	Yes	24 h	Based on the mNGS result, antibiotic was switched to treat drug-resistant enterococci	Discharged
163	Voriconazole	Voriconazole, Teicoplanin for Injection	Yes	24 h	According to the mNGS result, antibiotic for the treatment of Gram-positive bacteria was added	Discharged
164	/	/	/	/	/	Discharged
165	Meropenem, Teicoplanin for Injection, Voriconazole	Meropenem, Teicoplanin for Injection, Voriconazole	No	/	/	Discharged
166	Piperacillin Sodium and Tazobactam Sodium for Injection	Piperacillin Sodium and Tazobactam Sodium for Injection	No	/	/	Discharged
167	/	/	/	/	/	Discharged
168	Piperacillin Sodium and Tazobactam Sodium for Injection, Zithromax	Piperacillin Sodium and Tazobactam Sodium for Injection, Zithromax	No	/	/	Discharged
169	Zithromax, Piperacillin-tazobactam, Oseltamivir phosphate particles	Zithromax, Piperacillin-tazobactam, Oseltamivir phosphate particles	No	/	/	Discharged
170	/	Teicoplanin, Ceftriaxone	/	/	/	Discharged
171	Nysfungin, Zithromax	/	/	/	/	Discharged
172	Sulperazone, Teicoplanin for Injection	Sulperazone, Teicoplanin for Injection	No	/	/	Discharged
173	Sulperazone, Piperacillin Sodium and Tazobactam Sodium for Injection	/	/	/	/	Discharged
174	Piperacillin-tazobactam, Itraconazole	/	/	/	/	Discharged
175	Azithromycin, Tienam, Teicoplanin for Injection	Azithromycin, Tienam, Teicoplanin for Injection	No	/	/	Discharged
176	Azithromycin, Itraconazole	/	/	/	/	Discharged
177	Cefoperazone-sulbactam, Imipenem, Amikacin, Voriconazole, Caspofungin Acetate For Injection, Oseltamivir phosphate particles	Cefoperazone-sulbactam, Imipenem, Amikacin, Voriconazole, Caspofungin Acetate For Injection, Oseltamivir phosphate particles	No	/	/	Discharged
178	Piperacillin-tazobactam, Oseltamivir, Azithromycin	/	/	/	/	Discharged
179	Azithromycin, Piperacillin	/	/	/	/	Discharged
180	Oseltamivir, Zithromax	Teicoplanin, Ceftriaxone	Yes	24 h	According to the mNGS result, ceftriaxone sodium for injection was added for the treatment of Moraxella catarrhalis	Discharged
181	Cefoperazone-Sulbactam, Voriconazole	Piperacillin-tazobactam, Voriconazole	Yes	24 h	Based on the mNGS results, the antibiotic was switched to piperacillin-tazobactam	Discharged
182	Amoxicillin and Clavulanate Potassium	/	/	/	/	Discharged
183	Sulfamethoxazole, Voriconazole	Sulfamethoxazole, Voriconazole, Acyclovir	Yes	24 h	Antiviral drug was added according to the mNGS result	Discharged
184	Zithromax, Teicoplanin for Injection	Zithromax, Teicoplanin for Injection	No	/	/	Discharged
185	/	Amoxicillin and Clavulanate Potassium	/	/	/	Discharged
186	Zithromax	Zithromax	No	/	/	Discharged
187	Piperacillin Sodium and Tazobactam Sodium for Injection	Piperacillin Sodium and Tazobactam Sodium for Injection	No	/	/	Discharged
188	Sulperazone	Amoxicillin and Clavulanate Potassium Tablets	Yes	24 h	Sulperazone was replaced with staphylococcus-sensitive amoxicillin and clavulanate potassium tablets based on mNGS result	Discharged
189	/	Fluconazole , Linezolid Suspension	/	/	/	Discharged
190	/	Compound sulfamethoxazole	/	/	/	Discharged
191	/	/	/	/	/	Discharged
192	/	Vancomycin	/	/	/	Discharged
193	Meropenem, Vancomycin, Voriconazole, Acyclovir	Meropenem, Vancomycin, Voriconazole, Acyclovir	No	/	/	Discharged
194	/	/	/	/	/	Discharged
195	Vancomycin, Azithromycin	/	/	/	/	Discharged
196	Ganciclovir	Ganciclovir, Teicoplanin for Injection	Yes	24 h	Antimicrobial drug was added according to mNGS result	Discharged
197	Teicoplanin for Injection, Imipenem	Teicoplanin for Injection, Imipenem	No	/	/	Discharged
198	Piperacillin Sodium and Tazobactam Sodium for Injection	/	/	/	/	Discharged
199	/	/	/	/	/	Discharged
200	Sulperazone	/	/	/	/	Discharged
201	Teicoplanin for Injection, Meropenem, Voriconazole, Sulfamethoxazole and Trimethoprim	Teicoplanin for Injection, Meropenem, Voriconazole, Sulfamethoxazole and Trimethoprim	No	/	/	Discharged
202	/	Ceftriaxone, Sulfamethoxazole and Trimethoprim	/	/	/	Discharged
203	Cefuroxime	/	/	/	/	Discharged
204	Zithromax	/	/	/	/	Discharged
205	Amoxicillin and Clavulanate Potassium Tablets	Amoxicillin and Clavulanate Potassium Tablets	No	/	/	Discharged
206	Azithromycin	/	/	/	/	Discharged
207	Piperacillin Sodium and Tazobactam Sodium for Injection	/	/	/	/	Discharged
208	/	/	/	/	/	Discharged
209	Cefuroxime	Cefuroxime	No	/	/	Discharged
210	Cefuroxime	/	/	/	/	Discharged
211	Meropenem, Voriconazole, Amphotericin B	Meropenem, Voriconazole	Yes	24 h	According to the result of mNGS, antifungal drug was reduced	Discharged
