# Supplementary material for: Metagenomic next-generation sequencing of bronchoalveolar lavage fluid assists in the diagnosis of pathogens associated with lower respiratory tract infections in children
Source: Front Cell Infect Microbiol. 2023 Sep 26;13:1220943. doi: 10.3389/fcimb.2023.1220943 (PMC10562542; doi:10.3389/fcimb.2023.1220943)
Supplement: Supplementary Table 5 — Inflammation indicator data. [file Table_5.xlsx]

## Sheet: Sheet1
Sample No.	mNGS detects infectious pathogenic microorganism types	PCT （ng/mL） Reference range ( 0-0.05ng/mL)	CRP（mg/dL） Reference range ( 0-0.6 mg/dL)	WBC（10^9/L) Reference range ( 4-10×10^9/L)	NEUT% Reference range ( 40-70%)	LYMPH% Reference range ( 10-50%)	MONO% Reference range ( 3.4-9.0%)	EO% Reference range ( 0-7.0%)	BASO% Reference range ( 0-1.5%)
1	Bacteria - virus	0.05	0.05	8.5	38.6	47.9	7.6	4.2	1.7
3	Bacteria - virus	<0.05	0.05	9.63	45.6	46.8	4.8	2.4	0.4
17	Bacteria	0.09	0.23	11.5	59.5	28	7.9	4.4	0.2
19	Bacteria - virus	<0.05	2.35	14.4	72.2	16.3	7	3.6	0.9
20	Virus	1.64	0.04	21.79	68.7	22.9	4.4	3.7	0.3
21	Bacteria	<0.05	2	10.8	66.5	26.4	4.5	2.3	0.3
23	Bacteria	0.17	1.41	11.8	73.3	15.5	9.2	1.8	0.2
31	Bacteria	＜0.05	0.23	6	43.2	49.2	4.8	2.4	0.4
33	Bacteria - virus	0.2	1.13	7.7	40.1	37.7	21.8	0.1	0.3
34	Bacteria	＜0.05	0.29	9	38.5	50.9	8.1	2	0.5
39	Virus	＜0.05	0.12	8.6	44.4	39.5	8.3	7.1	0.7
40	Bacteria - virus	＜0.05	0.18	7.3	46.3	47.5	3.9	1.7	0.6
45	Bacteria	<0.05	0.04	10.4	40.1	51	4.1	4.5	0.3
47	Bacteria - virus	<0.05	12.5	7.47	72.9	22.1	3.9	0.8	0.3
51	Bacteria - virus	4.77	8.16	57.1	84.9	11.9	3	0	0.2
52	Bacteria	0.08	0.25	8.9	57.9	32.1	6.8	2.5	0.7
53	Virus	0.53	7.78	8.62	55.9	27.6	11.1	5.1	0.3
54	Virus	<0.05	0.11	13.7	3.1	87.3	7.8	1.6	0.2
55	Bacteria - virus	3.01	15.42	20.85	69.5	22.1	8.1	0.2	0.1
61	Bacteria - virus	<0.05	0.27	13.5	38.3	48.3	6.5	5.9	1
62	Bacteria	0.44	0.25	9.5	29.6	59.9	8.4	0.9	1.2
63	Bacteria	0.11	0.48	7.5	35	54.1	6.7	2.7	1.5
67	Bacteria	<0.05	0.01	11	48.6	41.1	7.2	2.3	0.8
70	Bacteria - virus	0.06	0.1	18.5	70.7	24.3	3.9	0.6	0.5
72	Virus	<0.05	0.03	5	38.8	34.4	20.8	5.4	0.6
73	Bacteria	0.13	0.04	5.13	36.6	52.6	9.6	1.2	0
75	Bacteria - virus	0.11	0.55	15.4	49	38.2	12	0.3	0.5
76	Virus	0.05	0.01	16.1	22.2	64.1	9.3	2.7	1.7
77	Bacteria	<0.05	0.01	10.5	22.9	66.8	8.3	1.5	0.5
82	Virus	0.14	0.23	7.8	40.6	45.2	11.5	2.3	0.4
91	Bacteria - virus	<0.05	0.64	15.44	90.8	6.7	2.4	0	0.2
95	Virus	0.38	0.44	1.9	63.9	12.7	23.3	0	0.1
96	Bacteria - virus	0.35	0.16	9.1	25.3	56.7	6.3	10.5	1.2
100	Bacteria - virus	<0.05	0.49	6.49	57.4	18.8	22.2	0.7	0.9
101	Bacteria	21.41	3.33	14.69	82.8	8.4	8.2	0	0.6
103	Bacteria - virus	0.18	0.54	6.41	32	54.3	12.8	0.7	0.2
109	Bacteria - virus	19.02	8.29	3.1	51	44	4.1	0	0.9
115	Bacteria - virus	<0.05	0.16	13.5	60	23.6	12.2	3.3	0.9
116	Bacteria	<0.05	0.05	12.5	24.4	62.6	10.6	2.2	0.2
124	Bacteria - virus	0.43	0.77	13.62	70.9	12.6	8.2	8	0.3
125	Bacteria - virus	<0.05	1.48	7.7	52	30.3	15.6	1.5	0.6
131	Virus	0.24	0.59	19	69.1	25.3	5.2	0	0.4
136	Bacteria - virus	<0.05	0.04	14	22.4	60.3	11.4	5.3	0.6
138	Bacteria	<0.05	0.01	10.9	60	31	7.1	1.4	0.5
139	Virus	0.64	1.63	8.4	20.9	65.7	12.4	0.4	0.6
145	Bacteria - virus	9.23	20.11	4.1	80.8	14	3.8	1.3	0.1
146	Bacteria	0.35	6.39	5.04	57.5	27.9	13.1	1	0.6
156	Bacteria - virus	0.12	0.61	16.7	34.9	53.1	10	1.6	0.4
157	Virus	2.65	7.54	14	40.1	49.1	9.2	1	0.6
162	Bacteria	<0.05	0.08	6.8	65.6	25.6	6.8	1.6	0.4
170	Bacteria - virus	0.13	0	9.1	70.6	21.8	5.6	1.1	0.9
174	Virus	7.47	3.83	5.9	84.6	13.5	1.8	0	0.1
176	Bacteria - virus	0.15	0.66	4.9	26.1	64.8	8.2	0.5	0.4
177	Bacteria - virus	0.19	0.22	7.5	25.8	63.4	8.2	2	0.6
179	Bacteria	0.06	0.55	10	51.5	29.3	16.1	2.3	0.8
180	Bacteria - virus	0.27	4.72	10.5	59.8	19.8	20.2	0	0.2
181	Bacteria - virus	0.09	0.21	12.1	49.1	38.9	11.5	0.3	0.2
184	Bacteria - virus	0.18	0.16	10.6	23.2	53.7	23	0	0.1
185	Bacteria	0.28	4.04	23.3	78.5	14.3	5.2	1.9	0.1
186	Bacteria - virus	<0.05	0.12	12	47.4	42.8	7.4	2	0.4
188	Bacteria	0.08	0.09	10.9	64.7	24.9	6.4	3.4	0.6
191	Bacteria	<0.05	0	10.8	41.5	45	10.4	2.5	0.6
192	Bacteria - virus	0.31	0.19	6.96	35.3	50.7	8.4	5.3	0.3
196	Bacteria - virus	0.06	0	7.6	16	75.4	7.1	0.6	0.9
197	Bacteria	0.05	0	10	38.3	52.6	7.8	0.9	0.4
199	Bacteria	0.05	0.45	10.9	51.3	42	4.8	1	0.9
200	Bacteria - virus	<0.05	0	9.3	31.6	57.8	6.4	3.7	0.5
201	Bacteria	<0.05	0.01	12.7	44.5	48.2	4.1	2.7	0.5
205	Bacteria	<0.05	0.54	6.2	49.2	43.3	5.8	1.2	0.5
213	Bacteria	<0.05	0.01	8	47.4	40.1	7.7	3.4	1.4
215	Bacteria	<0.05	0.77	4	77.6	18.7	2.5	0.6	0.6
222	Bacteria - virus	<0.05	0.38	10.8	69	22.2	6.1	2.3	0.4
223	Bacteria	<0.05	0.01	3.73	41.5	40.8	11.3	5.9	0.5
224	Bacteria - virus	<0.05	0	8.6	33.3	61.8	4.2	0.4	0.3
225	Bacteria - virus	<0.05	0.3	6.6	34.5	49.1	10.8	4.8	0.8
227	Bacteria - virus	0.06	2.2	11.6	55.2	36.8	6.4	1.3	0.3
228	Bacteria - virus	<0.05	0.66	5.4	45.7	41	10.4	2.1	0.8
229	Bacteria - virus	0.22	7.37	15.6	22.6	10.6	5.4	0.8	0.6
